# Supplementary material for: Fine scale spatial investigation of multiple insecticide resistance and underlying target-site and metabolic mechanisms in Anopheles gambiae in central Côte d’Ivoire
Source: Sci Rep. 2020 Sep 15;10:15066. doi: 10.1038/s41598-020-71933-8 (PMC7493912; doi:10.1038/s41598-020-71933-8)
Supplement: Supplementary file 2 — Supplementary Tables [file 41598_2020_71933_MOESM2_ESM.xlsx]

## Sheet: Article information
Fine scale spatial investigation of multiple insecticide resistance and underlying target-site and metabolic mechanisms in Anopheles gambiae in central Côte d’Ivoire
Welbeck A. Oumbouke1,2*, Patricia Pignatelli3, Antoine M.G. Barreaux4,5, Innocent Z. Tia2, Alphonsine A. Koffi2, Ludovic P. Ahoua Alou2, Eleanore D. Sternberg5, Matthew B. Thomas5, David Weetman† 3 and Raphael N’Guessan† 1,2

## Sheet: Table S1A
Table S1A. Twenty-four-hour mortality of Anopheles gambiae kisumu following exposure to a range of deltamethrin cencentration in adapted CDC bottle assay
Mosquito strain	Dose (µg/mL)	24h Mortality (%)
Anopheles gambiae Kisumu
	0.001	14.1
	0.01	30.7
	0.025	48.8
	0.05	81.9
	0.1	90.4
	0.5	100

## Sheet: Table S1B
Table S1B. Twenty-four-hour mortality of Anopheles gambiae from study village following exposure to a range of deltamethrin cencentration in adapted CDC bottle assay
Village name	Dose (µg/mL)	24h Mortality (%)
Akanzakro
	7.8125	16.2
	15.625	34.6
	31.25	56.2
	62.5	74
	125	85.6
	250	94.8
	500	97.9
	1000	100
Kologonouan	7.8125	29.6
	15.625	47.6
	31.25	53
	62.5	66.7
	125	85.6
	250	97.2
	500	100
Konzo	7.8125	30.8
	15.625	34.5
	31.25	50.6
	62.5	66.3
	125	92.7
	250	97.6
	500	100
Kouakro	7.8125	26.7
	15.625	41.6
	31.25	56.3
	62.5	65.4
	125	94.6
	250	100
N'Guessan Pokoukro	7.8125	1.4
	15.625	26.2
	31.25	58.4
	62.5	75.3
	125	80
	250	95
	500	100
Saoundi	7.8125	18.6
	15.625	26.1
	31.25	43.5
	62.5	57.6
	125	84
	250	94.4
	500	98.7
	1000	100
Seoule	7.8125	21.7
	15.625	46.9
	31.25	60.5
	62.5	72.5
	125	93.5
	250	96.8
	500	100
Sessenouan	7.8125	27.1
	15.625	40
	31.25	49.4
	62.5	59.1
	125	78.9
	250	95.4
	500	100

## Sheet: Table S2A
Table S2A. Microarray results for all probes (column A), detailed in columns E-J showing overall ANOVA results (columns B-D) and pairwise comparisons between village samples and each susceptible colony (K-R); column S shows probes determined as significant using a three-fold consistency criterion (see Methods), and column T those chosen for qPCR follow-up (see Results)
										Sess vs Kis	Sess vs Ngo	Pok vs Kis	Pok vs Ngo	Sess vs Kis	Sess vs Ngo	Pok vs Kis	Pok vs Ngo		qPCR choice
ProbeID	ANOVA logFC	ANOVA F-value	ANOVA probability	Transcript	Gene	Chromosome Name	Gene Start (bp)	Gene End (bp)	Description	log fold change	log fold change	log fold change	log fold change	probability	probability	probability	probability	FC and P all below threshold
CUST_11634_PI	5.53087	2239.21	1.11022e-16	AGAP008359-RA	AGAP008359	3R	10022318	10025260	sodium solute symporter	3.89512	3.84439	3.09558	3.04484	1.11022e-16	4.44089e-16	4.88498e-15	3.33067e-15	1
CUST_2394_PI4	8.54522	1278.88	2.66454e-15	AGAP006879-RA	AGAP006879	2L	39319780	39320739	h+ transporting atp synthase subunit e	5.94153	6.14094	5.8532	6.05262	1.31006e-14	1.46549e-14	2.59792e-14	1.31006e-14	1
DETOX_60_PI42	5.19727	703.238	9.57012e-14	AGAP008447-RA	AGAP008447	3R	10873291	10874017	AGAP008447 - Cuticle protein, in 3' UTR; target probed by LSTM-AGAM-DETOX V3 probe agam-detox-2D1; alternative detox probe for AG_DETOX_P020	-0.276122	-0.324676	4.90364	4.85509	0.0485695	0.0322498	1.12133e-13	8.13793e-14	0
DETOX_59_PI42	5.14483	757.679	6.13953e-14	AGAP008447-RA	AGAP008447	3R	10873291	10874017	AGAP008447 - Cuticle protein, in 3' UTR; target probed by LSTM-AGAM-DETOX V3 probe agam-detox-2D1	-0.281741	-0.327749	4.8449	4.79889	0.0357818	0.024931	7.39409e-14	5.05151e-14	0
CUST_7821_PI4	4.95025	718.522	8.41549e-14	AGAP000646-RA	AGAP000646	X	11508185	11520692	diminutive	3.68933	3.29961	3.76939	3.37966	2.21156e-13	1.58795e-12	3.27294e-13	8.30003e-13	1
CUST_7952_PI4	4.21186	709.887	9.05942e-14	AGAP000750-RA	AGAP000750	X	13719123	13721789	high affinity nuclear juvenile hormone binding	-2.70978	-2.48325	-0.653002	-0.426469	2.16493e-14	1.2701e-13	6.10985e-07	3.22333e-05	0
CUST_13589_PI	2.13284	773.209	5.44009e-14	AGAP012439-RA	AGAP012439	UNKN	957216	968255	apoptosis stimulating of p53	-1.31614	-1.66257	-1.08666	-1.43308	4.22773e-13	8.23785e-14	1.27365e-11	2.40474e-13	1
CUST_92_PI422	1.70865	701.541	9.71445e-14	AGAP004752-RA	AGAP004752	2L	3056994	3057847	trna (guanine-n -)-methyltransferase	-1.23762	-1.16747	-1.39511	-1.32496	5.53557e-13	4.55036e-12	5.5167e-13	4.19664e-13	1
DETOX_505_PI4	6.11208	671.443	1.26121e-13	AGAP000818-RA	AGAP000818	X	15240572	15242864	CYP9K1 - Cytochrome P450 monooxygenase; target probed by LSTM-AGAM-DETOX V3 probe agam-detox-1F21	4.32637	4.29221	3.86055	3.8264	2.73337e-13	5.75762e-13	2.02272e-12	1.55764e-12	1	3
DETOX_58_PI42	5.14029	667.609	1.30562e-13	AGAP008447-RA	AGAP008447	3R	10873291	10874017	AGAP008447 - Cuticle protein, in 3' UTR; target probed by LSTM-AGAM-DETOX V3 probe agam-detox-2D1	-0.273872	-0.331362	4.84841	4.79092	0.0521705	0.031501	1.53544e-13	1.09801e-13	0
CUST_13539_PI	3.08862	663.612	1.35336e-13	AGAP008288-RA	AGAP008288	3R	8592563	8601449	timeless protein	2.21837	2.1088	1.80442	1.69485	1.37002e-13	1.0365e-12	6.55487e-12	5.67668e-12	1
CUST_8716_PI4	4.6788	622.228	1.98619e-13	AGAP000356-RA	AGAP000356	X	6349294	6350296	venom allergen	3.44934	3.15747	3.60289	3.31101	6.94333e-13	3.08165e-12	6.45262e-13	1.38511e-12	1
CUST_13659_PI	2.01217	630.374	1.83853e-13	AGAP012516-RA	AGAP012516	UNKN	10367448	10382276	enhancer of ezh	-1.3017	-1.53159	-1.20876	-1.43866	1.30229e-12	7.80487e-13	1.28245e-11	6.76792e-13	1
CUST_11096_PI	3.36195	607.91	2.28151e-13	AGAP007801-RA	AGAP007801	3R	1126636	1135367	isoform c	2.29945	2.41619	1.87845	1.99519	4.34985e-13	8.43436e-13	1.65348e-11	3.78442e-12	1
CUST_11711_PI	4.81309	599.849	2.47136e-13	AGAP008447-RA	AGAP008447	3R	10873291	10874017	AGAP008447 - Cuticle protein, in 3' UTR; target probed by LSTM-AGAM-DETOX V3 probe agam-detox-2D1	-0.225472	-0.242362	4.57622	4.55933	0.105326	0.097888	2.7689e-13	2.10942e-13	0
CUST_30_PI422	2.54811	578.498	3.06644e-13	AGAP004698-RA	AGAP004698	2L	1969023	1971192	prp38 pre-mrna processing factor 38 domain containing b	-1.65949	-1.93131	-1.75436	-2.02618	4.00702e-12	2.5423e-12	7.91378e-12	6.26943e-13	1
CUST_8035_PI4	6.66867	556.873	3.84692e-13	AGAP000818-RA	AGAP000818	X	15240572	15242864	CYP9K1 - Cytochrome P450 monooxygenase; target probed by LSTM-AGAM-DETOX V3 probe agam-detox-1F21	4.61514	4.7599	3.89751	4.04226	8.82405e-13	7.7649e-13	8.26683e-12	4.77451e-12	1	3
CUST_9698_PI4	2.50913	547.3	4.26548e-13	AGAP011083-RA	AGAP011083	3L	16343163	16347734	---NA---	1.8387	1.65772	2.24724	2.06626	3.46356e-12	4.76112e-11	1.31539e-12	1.47904e-12	1
DETOX_506_PI4	5.27289	539.99	4.62075e-13	AGAP000818-RA	AGAP000818	X	15240572	15242864	CYP9K1 - Cytochrome P450 monooxygenase; target probed by LSTM-AGAM-DETOX V3 probe agam-detox-1F21	3.6818	3.727	3.08408	3.12928	8.50653e-13	1.33138e-12	1.24789e-11	7.56795e-12	1	3
DETOX_128_PI4	3.63048	513.69	6.21947e-13	AGAP006227-RA	AGAP006227	2L	28545568	28547787	COEAE1F - Carboxylesterase; target probed by LSTM-AGAM-DETOX V3 probe agam-detox-1K5	2.63369	2.38689	1.89421	1.64742	3.31735e-13	2.4134e-12	3.68529e-11	1.18222e-10	1	6
CUST_545_PI42	1.36088	511.694	6.36602e-13	AGAP005152-RA	AGAP005152	2L	10589243	10590426	craniofacial development protein 1	-0.955887	-0.968625	-0.961197	-0.973936	2.59437e-12	9.07741e-12	9.93994e-12	3.53384e-12	0
CUST_2653_PI4	3.13058	498.026	7.47846e-13	AGAP007122-RA	AGAP007122	2L	43050145	43051673	tubulin alpha chain	-2.05825	-2.35733	-1.9737	-2.27277	5.09437e-12	4.18465e-12	3.39317e-11	2.68008e-12	1
CUST_1104_PI4	5.72051	481.949	9.0894e-13	AGAP005645-RA	AGAP005645	2L	18215535	18216490	3-alpha-(or 20-beta)-hydroxysteroid dehydrogenase	4.02908	4.01182	3.3997	3.38244	1.59661e-12	2.59703e-12	1.83262e-11	1.54281e-11	1
CUST_6057_PI4	4.79399	478.199	9.52127e-13	AGAP003777-RB	AGAP003777	2R	43154562	43155748	AGAP003777-PA [Anopheles gambiae str. PEST]	2.81404	3.86922	2.50966	3.56484	2.41025e-11	8.38218e-13	1.37509e-10	1.78613e-12	1
CUST_7891_PI4	2.72079	477.933	9.55236e-13	AGAP000079-RA	AGAP000079	X	1269003	1270433	potassium channel subfamily k member 9	1.72438	2.05978	2.15627	2.49168	5.18107e-11	9.37739e-12	5.46296e-12	8.06244e-13	1
CUST_4821_PI4	3.96267	467.509	1.08913e-12	AGAP002865-RA	AGAP002865	2R	28491415	28493141	CYP6P3 - Cytochrome P450 monooxygenase; target probed by LSTM-AGAM-DETOX V3 probe agam-detox-1F12	2.75358	2.8224	3.14673	3.21555	1.26233e-11	1.39244e-11	3.85747e-12	2.42983e-12	1	2
CUST_8605_PI4	3.57741	464.742	1.12821e-12	AGAP000272-RA	AGAP000272	X	4994393	4996244	adenylate kinase isoenzyme 6	3.28099	1.31045	2.7192	0.748658	1.62315e-13	2.86157e-08	6.1251e-12	5.30301e-06	0
CUST_1214_PI4	2.70707	453.885	1.29852e-12	AGAP005751-RA	AGAP005751	2L	20203142	20205319	glucosyl glucuronosyl transferases	1.88042	1.94532	1.79113	1.85602	4.43667e-12	1.19529e-11	3.15823e-11	8.77587e-12	1
CUST_12777_PI	2.07713	455.188	1.27653e-12	AGAP009557-RA	AGAP009557	3R	36134526	36135383	muscle-specific protein isoform h	1.50902	1.2787	2.14325	1.91292	2.70111e-11	7.45213e-10	1.74327e-12	2.79299e-12	1
CUST_464_PI42	3.6994	448.046	1.40243e-12	AGAP005079-RE	AGAP005079	2L	9735321	9746596	gtp-binding protein alpha gna	2.57955	2.62846	2.22921	2.27812	3.25473e-12	3.42837e-12	2.39269e-11	1.61435e-11	1
CUST_7183_PI4	1.36013	440.532	1.55065e-12	AGAP004548-RA	AGAP004548	2R	57523856	57527073	ajuba lim isoform b	-0.950991	-0.966543	-1.05762	-1.07317	1.21174e-11	3.38192e-11	1.17233e-11	4.67193e-12	0
CUST_141_PI42	1.45202	434.369	1.68598e-12	AGAP004795-RA	AGAP004795	2L	3614688	3630472	su isoform a	-1.05566	-0.996085	-1.01359	-0.95401	3.69305e-12	2.32475e-11	1.8941e-11	1.91842e-11	0
DETOX_460_PI4	5.11803	430.16	1.78646e-12	AGAP002865-RA	AGAP002865	2R	28491415	28493141	CYP6P3 - Cytochrome P450 monooxygenase; target probed by LSTM-AGAM-DETOX V3 probe agam-detox-1F12	3.50143	3.70631	3.94586	4.15074	2.25309e-11	1.71234e-11	8.18567e-12	3.65097e-12	1	2
CUST_462_PI42	3.67415	427.268	1.85951e-12	AGAP005079-RC	AGAP005079	2L	9735321	9746596	gtp-binding protein alpha gna	2.57575	2.60406	2.28627	2.31458	4.61564e-12	5.53069e-12	2.56359e-11	1.89291e-11	1
CUST_4076_PI4	2.34635	424.029	1.94555e-12	AGAP001261-RA	AGAP001261	2R	2089321	2091433	50kda lectin	-1.58465	-1.69713	-1.9223	-2.03479	4.08601e-11	3.53948e-11	8.16736e-12	2.86171e-12	1
CUST_1750_PI4	3.4715	418.802	2.09421e-12	AGAP006241-RA	AGAP006241	2L	28585064	28586748	zero population growth	-2.28489	-2.61353	-2.28052	-2.60916	2.06393e-11	6.71196e-12	3.34106e-11	5.33773e-12	1
CUST_463_PI42	3.68287	411.579	2.32214e-12	AGAP005079-RD	AGAP005079	2L	9735321	9746596	gtp-binding protein alpha gna	2.58323	2.6059	2.26738	2.29005	5.53146e-12	5.95501e-12	3.0671e-11	2.50566e-11	1
CUST_5658_PI4	2.47407	411.246	2.33336e-12	AGAP013419-RA	AGAP013419	2R	38598523	38599528	mesenchymal stem cell protein dscd75	-1.56679	-1.91388	-1.50964	-1.85673	2.54271e-11	9.64118e-12	1.56087e-10	5.82312e-12	1
CUST_468_PI42	3.61774	394.837	2.9714e-12	AGAP005079-RA	AGAP005079	2L	9735321	9746596	gtp-binding protein alpha gna	2.53492	2.56717	2.26695	2.2992	7.84983e-12	8.4166e-12	3.63788e-11	2.76692e-11	1
CUST_1114_PI4	3.4672	392.801	3.06399e-12	AGAP005655-RA	AGAP005655	2L	18335094	18338289	circadian protein clock arnt bmal pas	-1.65069	-1.81238	0.801244	0.639556	2.53656e-11	1.50543e-11	1.73346e-07	1.45158e-06	0
CUST_7352_PI4	3.21534	393.969	3.01048e-12	AGAP001548-RC	AGAP001548	2R	6095854	6097314	ribosome-associated membrane protein	2.36378	2.16274	2.63488	2.43385	1.34428e-11	1.51934e-10	1.49972e-11	1.61342e-11	1
CUST_9712_PI4	2.16294	393.621	3.02636e-12	AGAP011097-RA	AGAP011097	3L	16798641	16820685	actin binding	1.4917	1.56309	1.59126	1.66265	2.09434e-11	4.83383e-11	3.91984e-11	9.88165e-12	1
CUST_10974_PI	2.13167	397.382	2.86027e-12	AGAP012420-RA	AGAP012420	3L	41851461	41852294	AGAP012420-PA [Anopheles gambiae str. PEST]	-1.41554	-1.59018	-1.3079	-1.48254	1.41378e-11	1.41894e-11	1.40428e-10	1.38221e-11	1
CUST_1529_PI4	1.99222	400.671	2.7236e-12	AGAP006045-RA	AGAP006045	2L	25588281	25619543	isoform f	1.38869	1.38963	1.05792	1.05886	2.86093e-12	1.11997e-11	2.73648e-10	1.16723e-10	1
CUST_4926_PI4	1.79053	400.354	2.73648e-12	AGAP002924-RB	AGAP002924	2R	29636899	29675025	isoform a	1.2132	1.31332	1.30996	1.41008	2.47466e-11	3.91749e-11	4.03682e-11	7.12985e-12	1
CUST_5126_PI4	1.71596	397.883	2.83895e-12	AGAP003063-RA	AGAP003063	2R	31944744	31945591	rwd domain-containing protein 1	-1.13352	-1.28269	-1.25341	-1.40258	4.70119e-11	1.72826e-11	2.26785e-11	4.718e-12	1
CUST_6694_PI4	1.36198	400.543	2.72893e-12	AGAP004216-RA	AGAP004216	2R	51973272	51975278	AGAP004216-PA [Anopheles gambiae str. PEST]	-0.861803	-1.04353	-0.709026	-0.89075	1.40699e-11	5.5681e-12	5.15437e-10	1.58372e-11	0
DETOX_461_PI4	4.96913	390.37	3.17901e-12	AGAP002865-RA	AGAP002865	2R	28491415	28493141	CYP6P3 - Cytochrome P450 monooxygenase; target probed by LSTM-AGAM-DETOX V3 probe agam-detox-1F12	3.39519	3.60154	3.83554	4.04189	4.12497e-11	2.98461e-11	1.42327e-11	6.31584e-12	1	2
CUST_469_PI42	3.62806	386.785	3.35798e-12	AGAP005079-RB	AGAP005079	2L	9735321	9746596	gtp-binding protein alpha gna	2.53582	2.57857	2.24695	2.2897	8.71136e-12	8.84171e-12	4.46551e-11	3.22574e-11	1
CUST_13422_PI	1.52194	387.431	3.3249e-12	AGAP010198-RA	AGAP010198	3R	50570660	50574073	ribonucleoside-diphosphate reductase large subunit	-0.90104	-1.22376	-0.983691	-1.30641	1.65147e-10	1.22287e-11	1.5842e-10	3.12106e-12	0
CUST_9467_PI4	2.13681	385.275	3.43681e-12	AGAP010835-RA	AGAP010835	3L	11724169	11724981	partner of sld5	-1.48924	-1.52994	-1.57523	-1.61593	2.17262e-11	4.01481e-11	2.85031e-11	1.21607e-11	1
CUST_6530_PI4	1.37894	375.664	3.99258e-12	AGAP001141-RA	AGAP001141	2R	582184	587865	relative of isoform b	-0.906272	-1.03929	-0.902355	-1.03537	3.40036e-11	2.24678e-11	1.17745e-10	1.13042e-11	0
CUST_13518_PI	1.3586	373.639	4.12259e-12	AGAP010293-RA	AGAP010293	3R	52354660	52358904	mitochondrial glutamate carrier protein	-0.880919	-1.02295	-0.728106	-0.870132	1.60526e-11	9.64095e-12	5.15705e-10	3.003e-11	0
CUST_7814_PI4	1.21549	373.916	4.10449e-12	AGAP000653-RA	AGAP000653	X	11683504	11686565	xenotropic and polytropic murine leukemia virus receptor xpr1	-0.786786	-0.926466	-0.793167	-0.932848	4.4365e-11	2.22541e-11	1.37447e-10	9.6656e-12	0
CUST_4787_PI4	2.04042	372.462	4.20053e-12	AGAP013130-RA	AGAP013130	2R	28086518	28086829	uncharacterized protein c6orf125	1.4327	1.43072	1.68516	1.68318	4.16995e-11	1.68725e-10	2.4805e-11	1.0605e-11	1
CUST_10492_PI	2.20835	368.471	4.47764e-12	AGAP011928-RA	AGAP011928	3L	35219093	35226901	f-box lrr protein	0.293261	0.577761	2.40442	2.68892	0.00508635	4.45332e-05	6.74771e-12	1.0274e-12	0
CUST_4844_PI4	1.29015	370.146	4.35885e-12	AGAP002884-RA	AGAP002884	2R	28670721	28674244	vacuolar h	1.05767	0.732271	1.15564	0.830233	6.26743e-12	1.21154e-09	5.84455e-12	1.59215e-10	0
CUST_7968_PI4	0.734293	369.452	4.40759e-12	AGAP000760-RC	AGAP000760	X	13773040	13774708	AGAP000760-PA [Anopheles gambiae str. PEST]	0.496674	0.43974	0.811524	0.754591	4.35632e-10	4.57306e-09	3.61045e-12	4.79783e-12	0
DETOX_507_PI4	5.25416	365.631	4.68792e-12	AGAP000818-RA	AGAP000818	X	15240572	15242864	CYP9K1 - Cytochrome P450 monooxygenase; target probed by LSTM-AGAM-DETOX V3 probe agam-detox-1F21; alternative detox probe for AG_DETOX_P169	3.67369	3.70412	3.04945	3.07988	8.36797e-12	1.06524e-11	1.04533e-10	7.8179e-11	1	3
CUST_11372_PI	2.78531	363.602	4.84524e-12	AGAP008082-RA	AGAP008082	3R	5238162	5260831	neuroendocrine protein 7b2	1.96986	1.86879	2.59053	2.48947	9.4216e-11	4.30566e-10	9.40226e-12	8.75755e-12	1
CUST_12741_PI	3.55395	360.64	5.08604e-12	AGAP009521-RA	AGAP009521	3R	35211557	35212543	ankyrin erythrocytic	2.52476	2.5009	2.48454	2.46068	1.83058e-11	3.42798e-11	3.70259e-11	3.12816e-11	1
DETOX_462_PI4	5.12163	356.657	5.43221e-12	AGAP002865-RA	AGAP002865	2R	28491415	28493141	CYP6P3 - Cytochrome P450 monooxygenase; target probed by LSTM-AGAM-DETOX V3 probe agam-detox-1F12; alternative detox probe for AG_DETOX_P154	3.52189	3.69347	3.95271	4.12429	6.47793e-11	4.71094e-11	2.12359e-11	1.14213e-11	1	2
CUST_3645_PI4	3.81743	353.674	5.70954e-12	AGAP002038-RA	AGAP002038	2R	14126285	14129473	leucine rich	2.32309	3.02798	2.23726	2.94216	1.2929e-10	7.71971e-12	2.68464e-10	9.32054e-12	1
CUST_1647_PI4	1.93099	353.277	5.74762e-12	AGAP006149-RA	AGAP006149	2L	27173062	27174209	CPLCX3	0.294754	0.427434	2.15463	2.28731	0.00220848	0.00022457	5.90994e-12	1.67688e-12	0
CUST_9445_PI4	1.45468	353.251	5.75018e-12	AGAP010802-RA	AGAP010802	3L	10595367	10597980	bm8 interacting protein 2d-2	-0.941083	-1.10768	-1.00045	-1.16704	8.58335e-11	3.55022e-11	1.17006e-10	1.03579e-11	0
CUST_13057_PI	1.31189	355.504	5.53746e-12	AGAP009827-RA	AGAP009827	3R	43852874	43857372	isoform g	0.905904	0.886557	1.24415	1.2248	1.57975e-10	8.04301e-10	1.5357e-11	7.74725e-12	0
CUST_7343_PI4	1.1769	354.689	5.6134e-12	AGAP001555-RA	AGAP001555	2R	6146692	6148924	zinc finger protein 90	-0.725872	-0.926393	-0.728466	-0.928987	1.02432e-10	2.30755e-11	3.83477e-10	9.5397e-12	0
CUST_429_PI42	2.55933	339.189	7.31526e-12	AGAP005055-RA	AGAP005055	2L	8880678	8883250	ion transport peptide-like	1.70213	1.79042	1.03329	1.12158	5.42377e-12	1.19886e-11	7.10334e-09	1.20126e-09	1
CUST_14066_PI	1.26026	339.464	7.28029e-12	AGAP002478-RA	AGAP002478	2R	21863492	21865841	cyclin b3	-0.866553	-0.901673	-1.02249	-1.05761	1.04366e-10	1.32077e-10	3.02754e-11	1.36222e-11	0
CUST_83_PI422	0.807426	336.249	7.70262e-12	AGAP004745-RB	AGAP004745	2L	3026512	3030332	transcription elongation regulator 1	-0.556438	-0.576893	-0.653949	-0.674404	1.04156e-10	1.44745e-10	3.33429e-11	1.50073e-11	0
CUST_7286_PI4	1.36316	334.349	7.96563e-12	AGAP004623-RA	AGAP004623	2R	58625846	58628390	cell division cycle protein 16 homolog	-0.767085	-1.12685	-0.768022	-1.12779	4.7317e-10	1.49798e-11	1.31219e-09	7.87925e-12	0
DETOX_583_PI4	3.90519	332.887	8.17502e-12	AGAP004378-RA	AGAP004378	2R	55501882	55502739	GSTD11 - Glutathion S-transferase; target probed by LSTM-AGAM-DETOX V3 probe agam-detox-1N7	-2.59408	-2.70077	-1.48632	-1.59301	5.95168e-12	5.89817e-12	6.1548e-09	2.18095e-09	1	7
CUST_5508_PI4	2.50528	330.128	8.58824e-12	AGAP003356-RA	AGAP003356	2R	36679515	36681387	quaking related	-1.88534	-1.63187	-1.64261	-1.38915	7.8878e-12	8.1007e-11	7.50218e-11	3.72519e-10	1
CUST_6448_PI4	2.01749	329.64	8.66374e-12	AGAP004060-RA	AGAP004060	2R	49264150	49266607	zinc finger protein 271-like	-1.34662	-1.49723	-1.22346	-1.37407	3.64876e-11	4.15596e-11	4.39073e-10	4.86193e-11	1
CUST_5799_PI4	1.92088	330.671	8.50497e-12	AGAP001406-RA	AGAP001406	2R	4203347	4204657	wd repeat protein 4	-1.01381	-1.61542	-1.24266	-1.84427	2.61983e-09	3.58445e-11	7.64075e-10	3.77387e-12	1
CUST_8870_PI4	1.80134	329.884	8.62588e-12	AGAP000483-RC	AGAP000483	X	8442607	8451330	suppressor of actin	1.2248	1.25549	1.63521	1.6659	2.4455e-10	7.17351e-10	3.28768e-11	1.12209e-11	1
CUST_12900_PI	1.49371	330.267	8.5667e-12	AGAP009680-RA	AGAP009680	3R	38394709	38396210	transcription factor iib	-1.08263	-1.02893	-1.10209	-1.04839	2.59746e-11	1.85462e-10	8.31408e-11	6.39504e-11	1
CUST_1449_PI4	3.03353	325.089	9.40736e-12	AGAP005972-RA	AGAP005972	2L	24334289	24337669	4-nitrophenylphosphatase	-1.93535	-2.1041	-0.920716	-1.08946	6.65989e-12	5.09259e-12	7.05331e-08	7.1986e-09	0
CUST_3362_PI4	1.75474	324.153	9.56923e-12	AGAP001787-RA	AGAP001787	2R	10479869	10481936	nadph fad oxidoreductase	-0.991871	-1.44749	-0.983194	-1.43881	4.72329e-10	2.26079e-11	2.04131e-09	1.02456e-11	0
DETOX_723_PI4	1.74175	325.29	9.37272e-12	AGAP009978-RA	AGAP009978	3R	47043842	47053562	PX2 - Peroxidase; target probed by LSTM-AGAM-DETOX V3 probe agam-detox-1J5; alternative detox probe for AG_DETOX_P241	-1.17952	-1.27368	-1.03756	-1.13172	2.80729e-11	4.48956e-11	4.91293e-10	7.69624e-11	1
CUST_3745_PI4	1.55053	324.113	9.57612e-12	AGAP001223-RA	AGAP001223	2R	1637507	1639524	atp-dependent rna helicase ddx55	-1.07291	-0.977126	-1.61903	-1.52324	5.48575e-10	2.92157e-09	8.11806e-12	1.18605e-11	0
CUST_10918_PI	1.34643	325.143	9.39804e-12	AGAP012362-RA	AGAP012362	3L	41102339	41104438	nup75	-0.965075	-0.937515	-0.914267	-0.886706	2.29616e-11	8.03846e-11	1.07826e-10	9.00604e-11	0
CUST_3156_PI4	2.46129	322.463	9.8701e-12	AGAP007603-RA	AGAP007603	2L	48156084	48157629	AGAP007603-PA [Anopheles gambiae str. PEST]	-1.74358	-1.73562	-1.66935	-1.66139	2.93999e-11	7.4868e-11	1.18045e-10	7.45002e-11	1
CUST_688_PI42	2.10079	320.059	1.03171e-11	AGAP005267-RA	AGAP005267	2L	13494051	13495408	adp-ribosylation factor-like 2	-1.61378	-1.31406	-1.32693	-1.02721	5.18297e-12	2.29337e-10	2.04718e-10	1.71122e-09	1
CUST_7131_PI4	1.69268	320.184	1.02933e-11	AGAP004535-RA	AGAP004535	2R	57457975	57464563	isoform f	-1.04138	-1.33069	-1.14113	-1.43044	2.98731e-10	6.72319e-11	4.03756e-10	1.2236e-11	1
CUST_11667_PI	1.28736	321.407	1.00636e-11	AGAP008401-RA	AGAP008401	3R	10348621	10355222	glucosyl glucuronosyl transferases	0.963306	0.821961	1.19509	1.05375	7.77024e-11	1.1975e-09	1.51841e-11	3.9331e-11	0
CUST_5514_PI4	6.13539	315.74	1.11813e-11	AGAP003357-RA	AGAP003357	2R	36682623	36684150	sugar transporter sweet1-like	4.12665	4.36967	2.89388	3.1369	1.48366e-11	1.13862e-11	1.39717e-09	4.44137e-10	1
CUST_1987_PI4	5.96464	317.98	1.0723e-11	AGAP006504-RA	AGAP006504	2L	33166023	33166853	gsg2-like protein	4.15334	4.21848	3.42461	3.48975	1.89216e-11	2.53559e-11	2.90617e-10	1.8084e-10	1
CUST_1742_PI4	2.54236	316.362	1.10518e-11	AGAP006233-RA	AGAP006233	2L	28565968	28567026	AGAP006233-PA [Anopheles gambiae str. PEST]	-1.59308	-1.95817	-1.29097	-1.65607	6.8586e-11	1.17474e-11	1.51759e-09	5.79623e-11	1
CUST_9891_PI4	2.30972	315.448	1.12426e-11	AGAP011293-RA	AGAP011293	3L	20590312	20612412	sh3 domain-binding protein 5 homolog	1.64406	1.62231	1.64216	1.62041	3.72842e-11	1.7181e-10	1.4908e-10	7.45861e-11	1
CUST_2339_PI4	1.88811	317.186	1.08829e-11	AGAP006827-RA	AGAP006827	2L	39037404	39038416	AGAP006827-PA [Anopheles gambiae str. PEST]	-1.05254	-1.563	-1.17152	-1.68198	1.07596e-09	4.22247e-11	1.21179e-09	7.56673e-12	1
CUST_9118_PI4	1.54001	315.209	1.12932e-11	AGAP010451-RA	AGAP010451	3L	3859897	3863336	atp-dependent lon	-1.1748	-0.993836	-1.23623	-1.05526	2.69613e-11	3.69152e-10	2.87941e-11	1.26408e-10	0
CUST_13204_PI	1.69515	310.712	1.22958e-11	AGAP009980-RA	AGAP009980	3R	47088268	47091399	chromo domain protein 1	-1.12524	-1.26683	-1.17532	-1.31691	1.33675e-10	5.96287e-11	1.43324e-10	2.74021e-11	1
CUST_3021_PI4	1.10355	310.753	1.22863e-11	AGAP007477-RA	AGAP007477	2L	46827658	46828879	replication factor c subunit 2	-0.782078	-0.773256	-0.872897	-0.864076	8.05394e-11	3.65452e-10	8.89269e-11	4.22971e-11	0
CUST_8122_PI4	3.86962	309.868	1.24952e-11	AGAP000883-RA	AGAP000883	X	16712626	16715100	elongation factor 1-gamma	3.82182	0.554055	3.57552	0.307757	4.12692e-12	0.00276448	1.48508e-11	0.0543846	0
DETOX_680_PI4	2.39749	308.155	1.29121e-11	AGAP000500-RA	AGAP000500	X	8780077	8799840	NADPH_P450_red - NADPH Cytochrome P450 reductase; suspected Ensembl annotation error; target probed by LSTM-AGAM-DETOX V3 probe agam-detox-1F24	1.77249	1.6093	1.6443	1.48111	2.00917e-11	1.34386e-10	1.04515e-10	2.28006e-10	1	8
CUST_7643_PI4	1.71946	308.017	1.29463e-11	AGAP003986-RB	AGAP003986	2R	47507141	47542532	tyrosine-protein kinase	1.24784	1.17569	1.37896	1.3068	6.27058e-11	4.67448e-10	7.28234e-11	6.05918e-11	1
CUST_11075_PI	4.96648	306.489	1.33331e-11	AGAP007780-RA	AGAP007780	3R	755091	760964	cg8844	3.55409	3.4645	3.73172	3.64214	5.52962e-11	2.92219e-10	1.22891e-10	7.00306e-11	1
CUST_9393_PI4	1.84122	306.657	1.32897e-11	AGAP010750-RA	AGAP010750	3L	9789482	9818643	n/a	1.28099	1.2168	1.79923	1.73504	4.42327e-10	1.90607e-09	2.00227e-11	1.8292e-11	1
CUST_1018_PI4	1.89524	305.162	1.36797e-11	AGAP005568-RA	AGAP005568	2L	17317911	17319877	zinc finger	-1.35139	-1.31663	-1.53079	-1.49604	1.05965e-10	2.5541e-10	4.38694e-11	4.16349e-11	1
CUST_3423_PI4	1.77355	304.691	1.38052e-11	AGAP001856-RA	AGAP001856	2R	11449082	11460839	period	0.522144	0.706911	-1.01835	-0.833584	9.84902e-08	1.04349e-08	1.5563e-10	7.69112e-10	0
CUST_4964_PI4	1.30368	305.209	1.36673e-11	AGAP002957-RA	AGAP002957	2R	30116209	30119456	presenilin-like protein	-0.974729	-0.865371	-0.99968	-0.890322	3.21898e-11	3.82791e-10	7.11297e-11	1.4308e-10	0
CUST_1488_PI4	5.1565	302.254	1.44771e-11	AGAP006009-RA	AGAP006009	2L	24639829	24641461	pupal cuticle	3.23529	3.57804	1.41321	1.75596	1.2638e-11	4.45022e-12	1.92144e-07	1.61163e-08	1
CUST_11070_PI	1.95739	301.272	1.47584e-11	AGAP007775-RA	AGAP007775	3R	611974	614177	atp-dependent dna helicase pif1	-1.15288	-1.57508	-1.29901	-1.72121	1.04235e-09	3.82693e-11	3.63553e-10	1.13344e-11	1
DETOX_127_PI4	3.68537	298.009	1.57405e-11	AGAP006227-RA	AGAP006227	2L	28545568	28547787	COEAE1F - Carboxylesterase; target probed by LSTM-AGAM-DETOX V3 probe agam-detox-1K5	2.70071	2.41849	2.03813	1.7559	9.83302e-12	4.71365e-11	3.47696e-10	1.7056e-09	1	6
CUST_7335_PI4	1.97018	298.5	1.55879e-11	AGAP013250-RB	AGAP013250	2R	6126689	6142448	nuclease harbi1-like	-1.2103	-1.55449	-1.19179	-1.53598	2.67546e-10	5.62606e-11	1.23798e-09	2.77551e-11	1
CUST_6966_PI4	3.86226	296.919	1.60855e-11	AGAP004378-RA	AGAP004378	2R	55501882	55502739	GSTD11 - Glutathion S-transferase; target probed by LSTM-AGAM-DETOX V3 probe agam-detox-1N7	-2.55936	-2.67729	-1.46448	-1.5824	1.22098e-11	1.06908e-11	1.16897e-08	3.95072e-09	1	7
CUST_13212_PI	1.96922	296.155	1.63323e-11	AGAP009987-RA	AGAP009987	3R	47252286	47253028	AGAP009987-PA [Anopheles gambiae str. PEST]	1.35391	1.42187	1.50568	1.57364	1.77446e-10	1.41706e-10	7.25368e-11	3.60596e-11	1
CUST_1450_PI4	3.0111	294.477	1.68903e-11	AGAP005972-RB	AGAP005972	2L	24334289	24337669	4-nitrophenylphosphatase	-1.93276	-2.07359	-0.917184	-1.05801	1.11505e-11	8.99236e-12	1.06658e-07	1.56425e-08	0
CUST_8571_PI4	1.27221	294.328	1.69412e-11	AGAP000234-RA	AGAP000234	X	4388904	4408998	serine threonine-protein kinase	0.894859	0.860567	1.17267	1.13838	3.02744e-10	1.82743e-09	5.00666e-11	3.05587e-11	0
CUST_9221_PI4	3.13985	293.45	1.72429e-11	AGAP010563-RA	AGAP010563	3L	6406222	6412388	insect cationic amino acid transporter	-2.05869	-1.98668	-0.765025	-0.693017	5.26734e-12	1.35103e-11	6.98065e-07	1.5367e-06	0
CUST_3949_PI4	1.75491	291.479	1.79441e-11	AGAP002256-RA	AGAP002256	2R	18226174	18227063	rna-binding protein 11-like isoform 1	-1.28209	-1.19828	-1.29155	-1.20774	4.98784e-11	2.76253e-10	1.15255e-10	1.46577e-10	1
CUST_8142_PI4	1.56198	291.052	1.81004e-11	AGAP000904-RA	AGAP000904	X	17079069	17099382	n/a	1.00779	1.13456	1.37782	1.50458	9.88008e-10	9.79916e-10	1.02425e-10	1.54678e-11	1
CUST_8190_PI4	3.69968	289.983	1.84983e-11	AGAP012956-RA	AGAP012956	X	1767385	1779409	AGAP012956-PA [Anopheles gambiae str. PEST]	2.74097	2.12539	4.02839	3.41281	4.50342e-10	1.74709e-08	1.06228e-11	4.81111e-11	1
CUST_5526_PI4	1.92936	290.338	1.8365e-11	AGAP003372-RA	AGAP003372	2R	36924357	36929285	gs1-like protein	-1.63817	-0.912744	-1.18461	-0.459178	2.36833e-12	3.029e-09	1.482e-10	4.72802e-06	0
CUST_11224_PI	1.19778	289.809	1.85643e-11	AGAP007928-RA	AGAP007928	3R	2928852	2937432	turtle isoform	0.937216	0.687045	1.22753	0.977361	1.16185e-10	1.6047e-08	1.94864e-11	1.19971e-10	0
CUST_2130_PI4	1.70549	288.667	1.90025e-11	AGAP006632-RA	AGAP006632	2L	34856394	34860161	ensangg00000009053 protein	-1.06701	-1.2714	-1.45911	-1.66349	1.8015e-09	3.55639e-10	7.13243e-11	1.22892e-11	1
CUST_13999_PI	2.75401	287.74	1.93676e-11	AGAP012895-RA	AGAP012895	UNKN	37137562	37138191	histone h2a	-1.84786	-2.042	-1.86083	-2.05497	1.47873e-10	9.09504e-11	2.68924e-10	5.73447e-11	1
CUST_1297_PI4	2.64036	287.937	1.92892e-11	AGAP005829-RA	AGAP005829	2L	22088475	22089755	microtubule binding	-1.75283	-1.96433	-1.95412	-2.16561	2.91555e-10	1.53491e-10	1.63112e-10	3.31115e-11	1
CUST_7703_PI4	1.93993	286.384	1.99158e-11	AGAP000567-RB	AGAP000567	X	10043203	10071070	isoform b	1.77783	0.770417	1.87315	0.865733	9.23439e-12	4.38269e-07	1.75937e-11	5.96728e-08	0
CUST_12066_PI	1.31648	286.388	1.99144e-11	AGAP008833-RA	AGAP008833	3R	19212000	19216960	rho gtpase-activating protein 18	0.90789	0.882883	0.548215	0.523209	9.11693e-12	5.04462e-11	1.23936e-08	9.21417e-09	0
CUST_11575_PI	1.14989	286.02	2.00659e-11	AGAP008298-RA	AGAP008298	3R	8640494	8641029	thioredoxin-like protein 4a	-0.86217	-0.758896	-0.916734	-0.81346	5.42306e-11	9.49881e-10	1.05597e-10	1.80631e-10	0
CUST_13858_PI	1.45971	284.488	2.07134e-11	AGAP012741-RA	AGAP012741	UNKN	26364870	26366219	anopheles gambiae pest agap012741-pa	-1.00713	-1.04867	-1.13652	-1.17806	1.94279e-10	4.41783e-10	1.73244e-10	5.13088e-11	1
CUST_8395_PI4	1.20013	283.513	2.11381e-11	AGAP001052-RB	AGAP001052	X	20969559	21116865	ubiquitin specific protease	0.722947	0.57834	1.48661	1.34201	1.31629e-08	5.62592e-07	1.20133e-11	1.7095e-11	0
CUST_10104_PI	0.89865	280.889	2.23322e-11	AGAP011508-RA	AGAP011508	3L	26049483	26052554	isoform a	-0.681019	-0.586073	-0.698438	-0.603492	4.41607e-11	9.06213e-10	1.17968e-10	2.97625e-10	0
CUST_5814_PI4	1.01993	280.192	2.26625e-11	AGAP001387-RA	AGAP001387	2R	4116621	4117855	30 kda salivary antigen family protein	-0.64604	-0.789182	-0.636964	-0.780106	2.74267e-10	9.47931e-11	1.14395e-09	4.94604e-11	0
CUST_2999_PI4	5.80002	279.201	2.31418e-11	AGAP007456-RA	AGAP007456	2L	46651129	46652960	membrane glycoprotein lig-1	-4.66231	-3.44994	-4.63098	-3.41861	2.48225e-11	9.95591e-10	3.21843e-11	1.01494e-09	1
CUST_4955_PI4	1.48277	279.103	2.31903e-11	AGAP002956-RA	AGAP002956	2R	30114469	30115742	splicing factor u2af 38 kda subunit	-0.733006	-1.28563	-0.641	-1.19362	4.08197e-09	1.69038e-11	5.12298e-08	2.14265e-11	0
CUST_11306_PI	3.41271	277.815	2.38327e-11	AGAP008011-RA	AGAP008011	3R	4172817	4173485	AGAP008011-PA [Anopheles gambiae str. PEST]	-2.60678	-2.20009	-2.50234	-2.09565	3.30347e-11	3.78796e-10	8.44288e-11	5.21366e-10	1
CUST_11745_PI	1.63809	277.323	2.40836e-11	AGAP008481-RA	AGAP008481	3R	11062921	11064084	r protein p30	-1.18723	-1.11031	-1.38981	-1.31289	1.71992e-10	1.09765e-09	8.06398e-11	8.17701e-11	1
CUST_13054_PI	1.25803	276.661	2.44259e-11	AGAP009824-RA	AGAP009824	3R	43818331	43819234	mitochondrial nadh dehydrogenase fe-s protein	0.874468	0.86718	1.13124	1.12396	5.43523e-10	1.041e-09	4.71013e-11	3.72777e-11	0
CUST_9838_PI4	10.5127	274.848	2.53935e-11	AGAP011228-RA	AGAP011228	3L	19739577	19740345	fbn8	6.53422	6.34045	1.2787	1.08493	9.38838e-12	1.80831e-11	0.000432653	0.00140243	0
CUST_59_PI422	3.37022	275.143	2.52331e-11	AGAP004723-RA	AGAP004723	2L	2756472	2760324	chromobox protein homolog 1-like	-2.27771	-2.48404	-2.27951	-2.48584	1.87505e-10	8.6265e-11	2.35223e-10	7.59995e-11	1
CUST_10295_PI	2.83964	275.59	2.49922e-11	AGAP011713-RA	AGAP011713	3L	32068895	32069724	ribonuclease 29kd-	-1.75792	-2.22651	-1.88399	-2.35258	7.54682e-10	6.51252e-11	4.56885e-10	2.91982e-11	1
CUST_2257_PI4	1.19274	274.827	2.54051e-11	AGAP006744-RA	AGAP006744	2L	37704141	37704631	ninjurin a	0.787304	0.850975	1.0677	1.13137	1.04296e-09	1.62366e-09	1.16704e-10	2.557e-11	0
CUST_2663_PI4	1.141	275.812	2.48734e-11	AGAP007640-RA	AGAP007640	2L	48579449	48589292	n/a	0.818568	0.76852	1.02158	0.971529	2.72435e-10	2.20455e-09	8.1066e-11	6.20963e-11	0
CUST_7725_PI4	3.57011	269.173	2.8724e-11	AGAP000564-RA	AGAP000564	X	10019750	10022892	short-chain dehydrogenase	3.23476	1.47589	2.91263	1.15376	6.69642e-12	1.02742e-07	4.27667e-11	1.07043e-06	1
CUST_7969_PI4	0.736316	269.552	2.84861e-11	AGAP000760-RA	AGAP000760	X	13773040	13774708	cg14130 cg14130-pa	0.495033	0.454493	0.795931	0.755391	2.77218e-09	1.578e-08	2.42359e-11	2.83982e-11	0
CUST_1720_PI4	2.01031	268.014	2.94653e-11	AGAP006211-RA	AGAP006211	2L	28324182	28325583	AGAP006211-PA [Anopheles gambiae str. PEST]	1.4506	1.37742	1.6501	1.57692	1.7644e-10	1.2511e-09	1.538e-10	1.12091e-10	1
CUST_11642_PI	1.67273	267.986	2.94835e-11	AGAP008372-RA	AGAP008372	3R	10097506	10098255	zinc carboxypeptidase	-1.19491	-1.16287	-1.06096	-1.02893	5.31667e-11	1.56722e-10	4.55726e-10	4.20798e-10	1
CUST_6390_PI4	0.988597	268.02	2.94617e-11	AGAP004029-RA	AGAP004029	2R	47971044	47972122	excision repair cross-complementing 1 ercc1	-0.593532	-0.786322	-0.511427	-0.704216	3.54458e-10	5.30205e-11	7.68653e-09	8.13152e-11	0
CUST_7314_PI4	1.7619	267.454	2.98319e-11	AGAP004656-RA	AGAP004656	2R	59563570	59567648	set domain protein	-0.879031	-1.5239	-0.975582	-1.62045	1.0414e-08	6.95141e-11	1.19566e-08	1.45316e-11	0
CUST_5269_PI4	1.98162	266.247	3.06389e-11	AGAP003153-RA	AGAP003153	2R	33385658	33389657	atp synthase alpha subunit vacuolar	1.69878	1.0202	1.71078	1.0322	1.69244e-11	2.36248e-08	6.14084e-11	9.16335e-09	1
CUST_13629_PI	1.66414	265.909	3.08702e-11	AGAP012481-RA	AGAP012481	UNKN	5769148	5773136	histone-lysine n-methyltransferase	-0.871103	-1.40873	-1.03248	-1.5701	1.09961e-08	5.67978e-11	2.09864e-09	1.36831e-11	0
CUST_250_PI42	1.11065	265.636	3.10577e-11	AGAP004891-RA	AGAP004891	2L	4987628	4988629	metallophosphoesterase domain-containing protein 1	-0.806092	-0.763085	-0.767758	-0.724751	6.4441e-11	4.02796e-10	3.75218e-10	3.56729e-10	0
CUST_9368_PI4	1.05759	265.56	3.11102e-11	AGAP010724-RA	AGAP010724	3L	8992725	8993036	b chain crystallographic studies of nucleosome core particles containing histone sin mutants	-0.889488	-0.264549	-1.39675	-0.771813	2.71651e-10	0.000314291	5.46874e-12	2.35184e-09	0
CUST_8988_PI4	1.45768	265.012	3.14923e-11	AGAP010322-RA	AGAP010322	3L	670627	671544	agap010322 protein	-0.88834	-1.1531	-0.965946	-1.23071	9.78046e-10	1.68688e-10	1.31623e-09	3.57963e-11	0
CUST_7031_PI4	1.3047	264.536	3.18279e-11	AGAP004446-RA	AGAP004446	2R	56185241	56191954	isoform c	0.866354	0.919494	1.19224	1.24538	1.34744e-09	2.39975e-09	1.18215e-10	3.22127e-11	0
CUST_13127_PI	1.21187	264.562	3.18097e-11	AGAP009904-RA	AGAP009904	3R	45183296	45184666	trna methyltransferase	-0.826266	-0.775213	-1.25632	-1.20527	2.042e-09	8.7116e-09	3.2532e-11	3.45772e-11	0
CUST_7983_PI4	4.5597	263.791	3.23624e-11	AGAP000769-RB	AGAP000769	X	13845732	13852853	isoform a	4.21906	1.72609	4.11385	1.62088	1.1939e-11	3.59718e-07	1.79339e-11	6.74631e-07	1
DETOX_532_PI4	3.81947	263.457	3.26057e-11	AGAP007249-RA	AGAP007249	2L	44638197	44642288	Flightin - Flightin, matches also transcript ens|AGAP007249-RB; target probed by LSTM-AGAM-DETOX V3 probe agam-detox-2C1	1.89202	3.31231	2.08494	3.50523	1.73384e-08	3.28555e-11	7.01494e-09	1.52875e-11	1
CUST_6074_PI4	1.23832	263.041	3.2911e-11	AGAP013038-RA	AGAP013038	2R	43141170	43143114	isoform a	-0.89179	-0.858346	-0.854338	-0.820894	7.52448e-11	4.52875e-10	4.78146e-10	3.32518e-10	0
CUST_7984_PI4	4.53755	261.576	3.40141e-11	AGAP000769-RA	AGAP000769	X	13845732	13852853	isoform a	4.20348	1.70574	4.10097	1.60323	1.24618e-11	4.18539e-07	1.90914e-11	7.66649e-07	1
CUST_8871_PI4	1.60989	261.564	3.40232e-11	AGAP000483-RA	AGAP000483	X	8442607	8451330	suppressor of actin	1.12242	1.11229	1.43021	1.42008	5.72792e-10	2.18447e-09	1.18462e-10	5.99298e-11	1
CUST_5342_PI4	1.90525	260.3	3.50102e-11	AGAP003227-RA	AGAP003227	2R	34048328	34049738	nucleoside diphosphate kinase 7	-1.29243	-1.39982	-1.30299	-1.41038	2.26549e-10	2.13026e-10	4.90204e-10	1.1732e-10	1
CUST_662_PI42	1.02162	260.15	3.51298e-11	AGAP005245-RF	AGAP005245	2L	12875392	12980092	lola	0.71175	0.704656	0.913217	0.906124	6.05545e-10	2.61456e-09	1.29752e-10	6.10684e-11	0
DETOX_681_PI4	2.58193	259.45	3.56926e-11	AGAP000500-RA	AGAP000500	X	8780077	8799840	NADPH_P450_red - NADPH Cytochrome P450 reductase; suspected Ensembl annotation error; target probed by LSTM-AGAM-DETOX V3 probe agam-detox-1F24; alternative detox probe for AG_DETOX_P227	1.91997	1.72605	1.94836	1.75444	8.94487e-11	5.63146e-10	1.37548e-10	3.33911e-10	1	8
CUST_5969_PI4	1.20521	258.311	3.66318e-11	AGAP003707-RA	AGAP003707	2R	42208564	42208932	transcription elongation factor 1-like protein	-0.93708	-0.746243	-0.804656	-0.613819	2.078e-11	8.79041e-10	3.67016e-10	4.3488e-09	0
CUST_2971_PI4	2.63304	257.487	3.73288e-11	AGAP007294-RA	AGAP007294	2L	45037910	45039286	inhibitor of apoptosis protein 1	1.80254	1.9193	1.79717	1.91393	1.91295e-10	3.21193e-10	6.88749e-10	1.5475e-10	1
CUST_6826_PI4	1.43332	256.79	3.79312e-11	AGAP004283-RB	AGAP004283	2R	53865404	53872751	clathrin coat assembly protein ap19	-0.9128	-1.09287	-0.748938	-0.929007	1.84166e-10	6.10346e-11	4.85985e-09	2.24173e-10	0
CUST_7358_PI4	1.27311	255.031	3.95011e-11	AGAP001539-RA	AGAP001539	2R	6045547	6047524	histone acetyltransferase tip60	-0.867835	-0.922208	-0.999013	-1.05339	4.80088e-10	7.53455e-10	2.9784e-10	7.91336e-11	0
CUST_12640_PI	1.22049	253.884	4.05662e-11	AGAP009416-RA	AGAP009416	3R	32501328	32502506	1-acyl-sn-glycerol-3-phosphate acyltransferase	0.720276	0.979067	0.83084	1.08963	2.55975e-09	2.04297e-10	1.3702e-09	3.14535e-11	0
CUST_2846_PI4	1.77744	252.658	4.17408e-11	AGAP007295-RA	AGAP007295	2L	45062787	45065377	cdna sequence	-1.52149	-0.910513	-1.64522	-1.03424	4.25268e-11	2.50693e-08	2.72011e-11	4.62826e-09	0
CUST_13529_PI	1.10092	252.873	4.15326e-11	AGAP010304-RA	AGAP010304	3R	52951761	52996140	vacuole membrane protein	-0.700963	-0.796094	-0.995781	-1.09091	3.19473e-09	2.5278e-09	1.89617e-10	3.02804e-11	0
CUST_6109_PI4	1.40061	252.374	4.20195e-11	AGAP003801-RA	AGAP003801	2R	43446359	43447522	upf0544 protein c5orf45-like protein	-0.824232	-1.12925	-0.908727	-1.21375	2.11517e-09	1.80967e-10	2.23949e-09	3.75129e-11	0
CUST_653_PI42	2.32994	250.72	4.36808e-11	AGAP005245-RD	AGAP005245	2L	12875392	12980092	lola	-1.5543	-1.73388	-1.47416	-1.65374	2.50896e-10	1.55607e-10	1.02414e-09	1.70445e-10	1
CUST_11692_PI	1.93484	250.781	4.3618e-11	AGAP008428-RA	AGAP008428	3R	10601770	10602411	n-acetyltransferase 11	-1.40865	-1.32564	-1.36397	-1.28097	1.08315e-10	3.27e-10	2.34694e-10	3.95052e-10	1
CUST_1737_PI4	3.67216	249.977	4.44522e-11	AGAP006227-RA	AGAP006227	2L	28545568	28547787	esterase b1	2.66573	2.43574	1.99807	1.76808	3.01399e-11	1.11052e-10	1.10922e-09	4.00487e-09	1	6
CUST_3445_PI4	1.25122	249.524	4.49305e-11	AGAP013033-RA	AGAP013033	2R	11690571	11691260	isoform a	-0.740854	-1.00272	-0.846823	-1.10869	2.78575e-09	1.75549e-10	1.24678e-09	3.5278e-11	0
CUST_10977_PI	1.53653	248.551	4.59779e-11	AGAP012423-RA	AGAP012423	3L	41875112	41882732	serine threonine-protein kinase wnk	1.09103	1.0084	1.48309	1.40046	9.02968e-10	8.49411e-09	9.88338e-11	8.30847e-11	1
CUST_6537_PI4	0.894779	248.016	4.65659e-11	AGAP013527-RA	AGAP013527	2R	635030	636690	AGAP013527-PA [Anopheles gambiae str. PEST]	-0.710134	-0.463325	-0.995912	-0.749103	4.11391e-10	1.48313e-07	2.32021e-11	3.38408e-10	0
CUST_13742_PI	1.65043	247.024	4.76801e-11	AGAP012610-RA	AGAP012610	UNKN	19885350	19885731	histone-lysine n-methyltransferase	-0.862924	-1.40142	-0.986641	-1.52514	1.44478e-08	7.31796e-11	4.26305e-09	2.31006e-11	0
CUST_435_PI42	4.4211	245.467	4.94917e-11	AGAP005061-RB	AGAP005061	2L	9150880	9153646	40s ribosomal protein s9	3.21194	3.0253	2.9341	2.74746	8.00707e-11	5.4484e-10	7.76607e-10	7.95808e-10	1
CUST_8191_PI4	3.73273	244.874	5.02023e-11	AGAP012956-RB	AGAP012956	X	1767385	1779409	AGAP012956-PA [Anopheles gambiae str. PEST]	2.78356	2.19631	3.9503	3.36305	9.54711e-10	2.62632e-08	3.01476e-11	1.39548e-10	1
CUST_1658_PI4	2.02018	245.566	4.93737e-11	AGAP006160-RA	AGAP006160	2L	27436714	27438182	otu domain-containing protein 6b	-1.32224	-1.49223	-0.996592	-1.16658	1.06915e-10	1.00436e-10	1.05729e-08	7.70205e-10	0
DETOX_805_PI4	1.93073	244.721	5.03884e-11	AGAP007543-RA	AGAP007543	2L	47438235	47439649	TPX3 - Thioredoxin dependent peroxidase; target probed by LSTM-AGAM-DETOX V3 probe agam-detox-1B6	-1.49816	-1.21703	-1.45267	-1.17154	5.95791e-11	1.47935e-09	1.90117e-10	1.45476e-09	1
CUST_195_PI42	1.91833	244.514	5.06397e-11	AGAP004844-RA	AGAP004844	2L	4393035	4394190	suppressor of cytokine signaling 6	-1.35087	-1.35818	-1.45331	-1.46063	3.19214e-10	5.8626e-10	2.6709e-10	1.72155e-10	1
CUST_12655_PI	1.743	244.699	5.04141e-11	AGAP009433-RA	AGAP009433	3R	33479122	33480336	kynurenine formamidase	-1.33132	-1.07939	-1.64845	-1.39653	3.52064e-10	5.58124e-09	4.12543e-11	2.38657e-10	1
CUST_6402_PI4	1.51329	245.447	4.95153e-11	AGAP004002-RA	AGAP004002	2R	47807543	47811366	heat shock protein 60	-1.04079	-1.06861	-1.29546	-1.32328	8.155e-10	2.31336e-09	2.4958e-10	8.3815e-11	1
CUST_45_PI422	1.35711	245.813	4.90818e-11	AGAP004711-RA	AGAP004711	2L	2487770	2489611	atp-dependent rna helicase abstrakt	-0.925184	-0.984784	-1.05162	-1.11122	5.42789e-10	9.1932e-10	4.29681e-10	1.04626e-10	0
CUST_9048_PI4	1.18117	244.506	5.065e-11	AGAP010380-RA	AGAP010380	3L	2388759	2391013	lin54 protein	-0.711408	-0.940768	-0.774847	-1.00421	1.81038e-09	2.42619e-10	2.28954e-09	5.32544e-11	0
CUST_2297_PI4	2.61144	243.931	5.13573e-11	AGAP006785-RA	AGAP006785	2L	38190340	38192032	btb poz domain-containing protein 9	-1.67402	-1.99057	-1.90832	-2.22487	1.45094e-09	2.33748e-10	3.81874e-10	5.82877e-11	1
CUST_10948_PI	1.97181	243.558	5.18232e-11	AGAP012393-RA	AGAP012393	3L	41707173	41708129	gonadal protein gdl	-1.26973	-1.50718	-1.20465	-1.4421	4.53022e-10	1.43193e-10	1.92241e-09	1.4634e-10	1
CUST_3600_PI4	2.01696	243.15	5.23381e-11	AGAP002004-RA	AGAP002004	2R	13406060	13409137	nuclear rna export factor 2	-1.37112	-1.47836	-1.42219	-1.52942	4.21192e-10	2.63551e-10	4.13456e-10	1.42853e-10	1
CUST_8039_PI4	1.23508	242.895	5.26623e-11	AGAP000096-RA	AGAP000096	X	1565449	1566851	AGAP000096-PA [Anopheles gambiae str. PEST]	-0.820043	-0.922873	-0.784539	-0.887369	3.05165e-10	2.81948e-10	1.84618e-09	2.01477e-10	0
CUST_6624_PI4	2.56173	242.235	5.3515e-11	AGAP004163-RB	AGAP004163	2R	50989917	50993565	GSTD7 - Glutathion S-transferase; target probed by LSTM-AGAM-DETOX V3 probe agam-detox-1N14	1.77882	1.82038	1.48816	1.52972	1.00033e-10	1.54229e-10	1.59591e-09	7.82841e-10	1
CUST_7294_PI4	1.46585	241.83	5.40454e-11	AGAP004637-RA	AGAP004637	2R	58792226	58799775	cubitus interruptus	-1.07829	-0.880122	-1.53807	-1.3399	1.27467e-09	1.97396e-08	3.13745e-11	1.25074e-10	0
CUST_4646_PI4	2.8806	240.703	5.55543e-11	AGAP002728-RB	AGAP002728	2R	26286947	26290237	isocitrate dehydrogenase	1.75304	2.28111	1.89873	2.42681	2.22428e-09	1.23537e-10	1.04126e-09	5.53474e-11	1
CUST_4063_PI4	2.4346	240.563	5.57453e-11	AGAP001104-RA	AGAP001104	2R	81095	84532	chromatin assembly factor-1 p180 subunit	-1.5839	-1.84893	-1.58553	-1.85055	6.05994e-10	1.68924e-10	1.006e-09	1.25528e-10	1
CUST_14029_PI	1.37212	239.743	5.68785e-11	AGAP012927-RA	AGAP012927	UNKN	39815506	39816023	dna repair protein rad62	-0.98274	-0.956814	-1.02089	-0.994966	2.2711e-10	8.81871e-10	4.16159e-10	2.99988e-10	0
CUST_392_PI42	1.51474	237.705	5.9813e-11	AGAP005026-RA	AGAP005026	2L	8464364	8464675	b chain crystallographic studies of nucleosome core particles containing histone sin mutants	-1.25663	-0.794099	-1.54769	-1.08516	1.77228e-10	6.43925e-08	3.01594e-11	1.29522e-09	0
CUST_8397_PI4	1.12707	237.904	5.95186e-11	AGAP001052-RA	AGAP001052	X	20969559	21116865	ubiquitin specific protease	0.678437	0.575873	1.37008	1.26752	3.41338e-08	7.3311e-07	3.99345e-11	4.28548e-11	0
CUST_12385_PI	1.07469	237.035	6.08175e-11	AGAP009156-RA	AGAP009156	3R	27700878	27707842	isoform b	0.607371	0.627262	1.23395	1.25384	6.68663e-08	1.70234e-07	7.6075e-11	2.69796e-11	0
CUST_12263_PI	1.06913	236.755	6.12413e-11	AGAP009028-RA	AGAP009028	3R	24171621	24175586	teashirt-like protein	0.771438	0.73632	0.847341	0.812223	3.25968e-10	1.24605e-09	2.44688e-10	2.50885e-10	0
CUST_9296_PI4	1.8522	236.353	6.18583e-11	AGAP010639-RA	AGAP010639	3L	7885154	7889175	AGAP010639-PA [Anopheles gambiae str. PEST]	1.28118	1.28951	1.63667	1.645	1.22981e-09	2.66185e-09	1.68574e-10	9.61502e-11	1
CUST_12526_PI	1.0977	235.984	6.24303e-11	AGAP009303-RA	AGAP009303	3R	30941498	30949446	cdc42 gtpase-activating protein	0.783554	0.753295	0.630137	0.599878	6.28513e-11	3.92083e-10	3.07665e-09	2.34621e-09	0
CUST_10666_PI	4.16628	234.621	6.45984e-11	AGAP012107-RA	AGAP012107	3L	37745207	37746664	ubiquitin-conjugating enzyme e2	-3.24814	-2.59742	-3.00148	-2.35076	5.94537e-11	1.00435e-09	1.8753e-10	2.83618e-09	1
CUST_6804_PI4	2.10885	234.691	6.44845e-11	AGAP004255-RA	AGAP004255	2R	53327559	53329297	protein fam86a	1.55459	1.37684	1.92177	1.74403	5.88133e-10	4.29066e-09	9.03891e-11	2.0118e-10	1
CUST_8887_PI4	1.61285	234.654	6.45444e-11	AGAP013262-RA	AGAP013262	X	8735647	8751910	isoform a	1.12863	1.13261	1.33998	1.34396	8.79369e-10	9.71955e-10	1.3784e-10	1.24444e-10	1
CUST_6037_PI4	0.991732	234.79	6.43244e-11	AGAP003743-RA	AGAP003743	2R	42818689	42821265	ensangg00000024879ensangg00000024879	-0.680479	-0.720169	-0.723346	-0.763035	4.46047e-10	8.87223e-10	8.43209e-10	1.97692e-10	0
CUST_3523_PI4	1.67194	234.038	6.55516e-11	AGAP001196-RA	AGAP001196	2R	1257984	1259194	enn protein	-1.2535	-1.09282	-1.42635	-1.26567	2.80239e-10	3.62308e-09	1.66547e-10	3.73065e-10	1
CUST_13752_PI	1.76518	233.483	6.6475e-11	AGAP012621-RA	AGAP012621	UNKN	21145274	21146503	isoform b	-1.2502	-1.24397	-1.32369	-1.31747	3.85522e-10	5.4827e-10	2.66462e-10	2.42079e-10	1
CUST_9878_PI4	1.16413	233.431	6.65623e-11	AGAP011279-RA	AGAP011279	3L	20508527	20522111	sodium- and chloride-dependent neurotransmitter transporter	0.761297	0.855081	0.972164	1.06595	2.17732e-09	1.94676e-09	4.41966e-10	7.06963e-11	0
CUST_12842_PI	1.09278	233.68	6.61466e-11	AGAP009620-RA	AGAP009620	3R	37067814	37068601	AGAP009620-PA [Anopheles gambiae str. PEST]	-0.745936	-0.797704	-0.708264	-0.760032	2.63533e-10	4.59247e-10	1.81484e-09	3.5544e-10	0
CUST_8873_PI4	1.15843	232.978	6.73297e-11	AGAP000482-RA	AGAP000482	X	8438347	8439461	steroid receptor rna activator 1	-0.798265	-0.837006	-0.862763	-0.901504	5.80295e-10	5.14375e-10	3.61812e-10	1.72397e-10	0
CUST_7798_PI4	1.00613	233.092	6.71352e-11	AGAP000634-RA	AGAP000634	X	11376128	11379532	regulator of telomere elongation helicase 1 rtel1	-0.745643	-0.658972	-0.894209	-0.807538	4.61618e-10	4.18457e-09	1.22503e-10	2.5459e-10	0
CUST_7757_PI4	2.51246	232.172	6.87183e-11	AGAP000596-RC	AGAP000596	X	10655941	10671973	1-acylglycerophosphocholine o-acyltransferase 1-like	1.86772	1.6721	2.03553	1.83991	2.41318e-10	2.62641e-09	2.70405e-10	4.47294e-10	1
CUST_7759_PI4	2.50424	232.215	6.86433e-11	AGAP000596-RA	AGAP000596	X	10655941	10671973	isoform b	1.86026	1.66145	2.08439	1.88558	2.82833e-10	3.40665e-09	2.48063e-10	3.85922e-10	1
CUST_11675_PI	1.29495	232.068	6.88987e-11	AGAP008409-RB	AGAP008409	3R	10474255	10479905	AGAP008409-PB [Anopheles gambiae str. PEST]	1.01229	0.744467	1.32522	1.05739	4.30561e-10	5.21991e-08	6.99845e-11	4.30601e-10	0
CUST_1135_PI4	3.14173	231.418	7.00477e-11	AGAP005674-RA	AGAP005674	2L	18555848	18613450	isoform a	2.2814	2.15746	2.17624	2.05229	1.53975e-10	6.34202e-10	5.73604e-10	7.28966e-10	1
CUST_5063_PI4	2.49274	231.415	7.00531e-11	AGAP003027-RA	AGAP003027	2R	31239097	31243757	isoform c	1.88048	1.13281	3.06128	2.31361	3.00366e-09	1.12568e-06	1.43658e-11	3.21102e-10	1
CUST_6015_PI4	2.17258	231.174	7.04838e-11	AGAP003729-RA	AGAP003729	2R	42630844	42631783	AGAP003729-PA [Anopheles gambiae str. PEST]	1.25032	1.73581	0.871161	1.35666	8.11048e-10	2.7314e-11	7.49222e-08	3.85195e-10	0
CUST_4031_PI4	1.50661	230.998	7.08011e-11	AGAP002305-RA	AGAP002305	2R	19052891	19053747	breast carcinoma amplified sequence 2	-1.12145	-0.997582	-1.25207	-1.1282	2.72322e-10	4.01465e-09	2.91695e-10	4.26285e-10	0
CUST_2416_PI4	0.894244	230.966	7.08588e-11	AGAP006900-RA	AGAP006900	2L	39634589	39672322	isoform b	0.440258	0.597905	0.938611	1.09626	3.42452e-07	4.31751e-08	2.48942e-10	1.718e-11	0
CUST_272_PI42	1.7752	230.451	7.17967e-11	AGAP004911-RA	AGAP004911	2L	5822235	5822840	AGAP004911-PA [Anopheles gambiae str. PEST]	-1.13079	-1.36762	-1.08312	-1.31995	7.38416e-10	1.99701e-10	2.96352e-09	1.77628e-10	1
CUST_11116_PI	2.79033	229.811	7.29816e-11	AGAP007821-RA	AGAP007821	3R	1399171	1419979	AGAP007821-PA [Anopheles gambiae str. PEST]	1.99111	1.94729	2.16281	2.11898	4.16699e-10	1.08014e-09	3.20086e-10	2.73281e-10	1
CUST_10056_PI	6.41195	228.974	7.45669e-11	AGAP011460-RA	AGAP011460	3L	24943973	24944974	salivary cysteine-rich peptide	5.06468	3.54006	3.35293	1.82831	1.17515e-11	1.19076e-09	2.22502e-09	1.46602e-06	1
CUST_13770_PI	1.48719	229.082	7.43603e-11	AGAP012645-RA	AGAP012645	UNKN	22214349	22216166	decapping protein 1	1.05083	1.04102	1.20501	1.1952	5.74447e-10	2.46213e-09	4.54899e-10	2.16115e-10	1
CUST_7953_PI4	1.35864	228.593	7.53024e-11	AGAP000751-RA	AGAP000751	X	13733034	13734070	mitotic spindle assembly checkpoint protein mad2	-0.980185	-0.940791	-0.987108	-0.947714	2.30759e-10	1.07923e-09	6.19087e-10	5.24438e-10	0
DETOX_584_PI4	4.03509	227.863	7.67337e-11	AGAP004378-RA	AGAP004378	2R	55501882	55502739	GSTD11 - Glutathion S-transferase; target probed by LSTM-AGAM-DETOX V3 probe agam-detox-1N7	-2.67582	-2.79951	-1.54239	-1.66608	5.96702e-11	4.83442e-11	4.56059e-08	1.63984e-08	1	7
CUST_5630_PI4	1.00196	227.881	7.66991e-11	AGAP003446-RA	AGAP003446	2R	37846373	37849858	zinc finger protein 271	-0.626832	-0.777009	-0.712007	-0.862185	2.12037e-09	6.95772e-10	1.90656e-09	8.81812e-11	0
CUST_4451_PI4	2.41538	226.984	7.85008e-11	AGAP013074-RA	AGAP013074	2R	24170690	24173398	AGAP013074-PA [Anopheles gambiae str. PEST]	-1.58556	-1.81921	-1.4828	-1.71645	5.13158e-10	2.13205e-10	2.27242e-09	2.77959e-10	1
CUST_107_PI42	1.60242	227.086	7.82936e-11	AGAP004764-RA	AGAP004764	2L	3154590	3156095	zinc finger protein 84	-1.14695	-1.11396	-1.04055	-1.00757	1.4151e-10	7.61991e-10	1.67343e-09	1.06852e-09	1
CUST_918_PI42	0.944386	226.689	7.91045e-11	AGAP005483-RA	AGAP005483	2L	16086488	16088224	zinc finger protein 425	-0.587082	-0.739468	-0.567415	-0.719801	1.06847e-09	2.4939e-10	5.29008e-09	1.6196e-10	0
CUST_4866_PI4	0.846248	226.714	7.9053e-11	AGAP002895-RA	AGAP002895	2R	28983411	28985742	n6-adenosine-methyltransferase ime4	-0.518637	-0.641816	-0.706317	-0.829496	6.9329e-09	2.255e-09	7.47598e-10	5.05429e-11	0
CUST_5527_PI4	2.02237	225.857	8.08356e-11	AGAP003372-RB	AGAP003372	2R	36924357	36929285	2-deoxyglucose-6-phosphate phosphatase	-1.67463	-0.987978	-1.11833	-0.431674	9.22784e-12	7.0458e-09	1.7059e-09	3.55621e-05	0
CUST_3777_PI4	2.2618	225.596	8.13873e-11	AGAP002109-RA	AGAP002109	2R	15711958	15737190	high-affinity copper uptake protein	1.62969	1.55105	1.86231	1.78367	5.02878e-10	3.3414e-09	4.05227e-10	2.94144e-10	1
CUST_6031_PI4	1.90741	225.328	8.19593e-11	AGAP003751-RA	AGAP003751	2R	42898087	42933564	isoform a	1.39332	1.22675	0.955221	0.788647	3.19063e-11	3.74925e-10	6.67422e-09	3.31852e-08	0
CUST_513_PI42	3.0125	224.296	8.42044e-11	AGAP005123-RA	AGAP005123	2L	10256621	10257383	nucleoside diphosphate kinase 6-like	-2.00781	-2.22999	-1.74143	-1.96361	3.48851e-10	1.23648e-10	2.1734e-09	4.96736e-10	1
CUST_13247_PI	2.01621	224.519	8.37139e-11	AGAP010022-RA	AGAP010022	3R	47867857	47877489	neurohypophysial n-terminal domain containing protein	1.30653	1.40989	1.91504	2.0184	7.80728e-09	4.6932e-09	1.36201e-10	6.07203e-11	1
CUST_5272_PI4	1.99919	224.126	8.4581e-11	AGAP003153-RC	AGAP003153	2R	33385658	33389657	atp synthase alpha subunit vacuolar	1.72051	1.01787	1.69656	0.993929	4.00173e-11	6.2651e-08	1.82865e-10	3.68953e-08	0
CUST_3020_PI4	1.52795	223.944	8.49866e-11	AGAP007476-RA	AGAP007476	2L	46826675	46827543	o-sialoglycoprotein endopeptidase	-1.15821	-0.996538	-1.16886	-1.00719	1.49278e-10	3.26257e-09	5.18894e-10	1.26698e-09	0
CUST_1957_PI4	1.23819	224.694	8.33306e-11	AGAP006474-RA	AGAP006474	2L	32663303	32675027	af217287_1 g protein	0.997463	0.732305	1.04132	0.776165	9.79582e-11	1.32197e-08	2.31007e-10	3.00456e-09	0
CUST_13841_PI	0.956897	223.999	8.48639e-11	AGAP012722-RA	AGAP012722	UNKN	25157836	25158687	anopheles gambiae pest agap012722-pa	-0.699711	-0.652554	-0.714907	-0.66775	2.34502e-10	1.95574e-09	6.82377e-10	6.73482e-10	0
CUST_7642_PI4	1.83474	222.597	8.80609e-11	AGAP003986-RA	AGAP003986	2R	47507141	47542532	tyrosine-protein kinase	1.31698	1.27525	1.39179	1.35006	3.7629e-10	1.56637e-09	5.70318e-10	4.31249e-10	1
CUST_12072_PI	2.36341	222.325	8.86973e-11	AGAP008839-RA	AGAP008839	3R	19293273	19296611	isoform b	1.50307	1.74412	2.03649	2.27755	6.6369e-09	1.62707e-09	2.705e-10	6.27213e-11	1
CUST_4647_PI4	2.82227	222.042	8.93647e-11	AGAP002728-RA	AGAP002728	2R	26286947	26290237	isocitrate dehydrogenase	1.73131	2.22449	1.87072	2.36391	3.11743e-09	2.1379e-10	1.59038e-09	9.4303e-11	1
CUST_891_PI42	3.24797	221.805	8.99263e-11	AGAP005459-RA	AGAP005459	2L	15797627	15801993	---NA---	2.34943	2.17319	1.79558	1.61934	6.96981e-11	2.20343e-10	2.00775e-09	5.8244e-09	1
CUST_8637_PI4	1.9949	221.448	9.07843e-11	AGAP000040-RA	AGAP000040	X	503319	510089	monocarboxylate transporter	1.78497	0.885948	1.87769	0.978668	5.46994e-11	2.90818e-07	5.65133e-11	7.03044e-08	0
CUST_912_PI42	1.97489	220.957	9.19781e-11	AGAP005477-RA	AGAP005477	2L	16074785	16075897	anopheles gambiae pest agap012552-pa	-1.38158	-1.40855	-1.46755	-1.49452	6.00461e-10	7.50358e-10	4.66432e-10	2.96666e-10	1
CUST_921_PI42	0.888251	220.957	9.19784e-11	AGAP005486-RA	AGAP005486	2L	16132000	16133180	mitochondrial ribosomal	-0.544146	-0.700304	-0.494461	-0.65062	1.07404e-09	2.27668e-10	1.24569e-08	2.27176e-10	0
CUST_5792_PI4	1.90927	220.626	9.27942e-11	AGAP001394-RB	AGAP001394	2R	4153647	4168168	synaptosomal-associated protein 25-like isoform 1	1.32958	1.23205	1.92923	1.8317	3.80223e-09	1.60242e-08	9.14784e-11	1.20918e-10	1
CUST_3246_PI4	1.61466	220.668	9.26903e-11	AGAP007684-RA	AGAP007684	2L	49013496	49033316	tubulointerstitial nephritis antigen	1.03923	0.993897	1.77361	1.72828	2.04016e-08	4.71293e-08	6.106e-11	6.87932e-11	0
CUST_11645_PI	0.993672	218.754	9.75655e-11	AGAP008375-RA	AGAP008375	3R	10112828	10113822	mannose-p-dolichol utilization defect 1 protein	-0.747738	-0.639658	-0.885976	-0.777896	4.76966e-10	1.09239e-08	2.57848e-10	5.05839e-10	0
CUST_6274_PI4	3.11007	218.297	9.87725e-11	AGAP003917-RA	AGAP003917	2R	46255351	46258013	n-acetyltransferase mak3	-2.31506	-2.0634	-2.07971	-1.82804	1.23575e-10	7.03848e-10	6.42529e-10	2.30373e-09	1
CUST_5886_PI4	4.24337	217.622	1.00591e-10	AGAP003635-RA	AGAP003635	2R	40795993	40800819	scaffold attachment factor b	-2.90419	-2.80417	-1.5971	-1.49707	4.28342e-11	9.65512e-11	6.08254e-08	1.01769e-07	1
CUST_31_PI422	1.60522	217.61	1.00621e-10	AGAP004699-RA	AGAP004699	2L	1973601	1976357	polehole	-0.930161	-1.30247	-1.05298	-1.4253	7.95637e-09	2.6869e-10	3.13404e-09	7.16822e-11	0
CUST_2978_PI4	1.17138	217.604	1.00638e-10	AGAP007417-RA	AGAP007417	2L	46521888	46526012	dna repair protein rad16	-0.800023	-0.855324	-0.822818	-0.87812	6.77489e-10	6.4972e-10	1.01701e-09	3.14937e-10	0
CUST_2263_PI4	1.02885	217.763	1.00205e-10	AGAP006749-RA	AGAP006749	2L	37748960	37750518	novel protein	-0.78373	-0.657657	-0.89231	-0.766237	3.493e-10	8.66627e-09	2.58498e-10	7.30901e-10	0
CUST_2913_PI4	1.12292	217.288	1.01501e-10	AGAP007361-RA	AGAP007361	2L	46056762	46061322	sec63	-0.792606	-0.791582	-0.870897	-0.869873	6.18027e-10	2.41222e-09	8.02653e-10	3.52432e-10	0
CUST_10685_PI	2.39653	215.597	1.06276e-10	AGAP012126-RA	AGAP012126	3L	37913960	37915698	acyl-protein thioesterase	1.78691	1.5747	2.05262	1.84041	4.7319e-10	7.66879e-09	3.63521e-10	5.63315e-10	1
CUST_13163_PI	1.44605	215.853	1.05539e-10	AGAP009938-RA	AGAP009938	3R	45704015	45709823	ankyrin unc44	0.996476	1.00597	1.28993	1.29942	2.52927e-09	3.71719e-09	2.10184e-10	1.46721e-10	0
CUST_5845_PI4	1.356	216.027	1.05039e-10	AGAP003597-RB	AGAP003597	2R	40392844	40401314	translation initiation factor 2 gamma subunit	-0.930338	-0.94046	-1.22823	-1.23835	3.10291e-09	3.74202e-09	1.70905e-10	1.31874e-10	0
CUST_12848_PI	1.14529	215.683	1.06027e-10	AGAP009626-RA	AGAP009626	3R	37233641	37252208	kv channel-interacting protein 2	0.849027	0.764628	0.770375	0.685976	1.29446e-10	1.69127e-09	1.55158e-09	2.56706e-09	0
CUST_6532_PI4	1.41778	215.27	1.07231e-10	AGAP001145-RA	AGAP001145	2R	595002	596454	prp38 pre-mrna processing factor 38 domain containing a	-0.926819	-1.06791	-1.03018	-1.17127	1.87842e-09	6.50724e-10	9.86407e-10	1.61168e-10	0
CUST_1844_PI4	4.5691	214.901	1.08318e-10	AGAP006369-RA	AGAP006369	2L	30553004	30556554	cuticular protein 144 (agap006369-pa)	2.95901	2.9633	1.13153	1.13581	4.04548e-11	6.86221e-11	3.24987e-06	2.40016e-06	1
CUST_2843_PI4	3.79795	215.142	1.07607e-10	AGAP007293-RA	AGAP007293	2L	45028132	45034380	inhibitor of apoptosis protein 1	2.0479	3.19709	1.95225	3.10144	1.05613e-08	7.81875e-11	2.28249e-08	9.90135e-11	1
CUST_13456_PI	2.93454	214.321	1.10053e-10	AGAP010232-RA	AGAP010232	3R	51314284	51322930	short-chain dehydrogenase	-2.07183	-2.00438	-1.52276	-1.4553	9.50284e-11	1.91763e-10	4.58237e-09	6.55557e-09	1
CUST_3025_PI4	1.73907	213.678	1.12016e-10	AGAP007481-RA	AGAP007481	2L	46848094	46848867	chromatin accessibility complex 1	-1.46969	-0.927073	-1.39966	-0.857045	5.52808e-11	2.03532e-08	1.79479e-10	3.5499e-08	0
CUST_11620_PI	2.26396	213.115	1.13768e-10	AGAP008343-RA	AGAP008343	3R	9506796	9507467	AGAP008343-PA [Anopheles gambiae str. PEST]	-1.67881	-1.51854	-1.71226	-1.55199	3.14001e-10	1.40146e-09	3.49191e-10	9.16941e-10	1
CUST_14014_PI	1.34299	212.637	1.15282e-10	AGAP012911-RA	AGAP012911	UNKN	37985940	37986440	anopheles gambiae pest agap012911-pa	-0.895816	-0.995249	-0.998852	-1.09829	1.64402e-09	8.4555e-10	8.10951e-10	1.98543e-10	0
CUST_9240_PI4	1.41374	212.466	1.15827e-10	AGAP010582-RA	AGAP010582	3L	6495035	6501129	abc transporter	-0.814444	-0.748345	-1.69497	-1.62887	1.39012e-07	6.52233e-07	6.25191e-11	6.7756e-11	0
CUST_2122_PI4	1.37523	212.046	1.17183e-10	AGAP006624-RA	AGAP006624	2L	34768062	34771115	valyl-trna synthetase	-0.90608	-1.03447	-0.894462	-1.02285	1.02156e-09	3.41716e-10	1.83689e-09	3.07383e-10	0
CUST_10207_PI	1.30929	211.946	1.17508e-10	AGAP011623-RA	AGAP011623	3L	30144570	30147899	structural maintenance of chromosomes 5 smc5	-1.02502	-0.814564	-1.03253	-0.822065	1.46975e-10	7.80978e-09	5.12229e-10	3.15824e-09	0
CUST_7897_PI4	1.52758	211.347	1.1948e-10	AGAP013099-RA	AGAP013099	X	1494724	1495941	AGAP013099-PA [Anopheles gambiae str. PEST]	1.00665	1.08401	1.38755	1.46491	6.33006e-09	4.63115e-09	2.68396e-10	1.05652e-10	1
CUST_5289_PI4	1.2224	211.5	1.18974e-10	AGAP003174-RA	AGAP003174	2R	33542680	33552363	serine threonine protein kinase	0.809944	0.804372	1.24726	1.24169	9.55356e-09	2.75104e-08	1.79739e-10	1.03472e-10	0
DETOX_712_PI4	4.11268	211.101	1.20302e-10	AGAP003714-RA	AGAP003714	2R	42356990	42373450	PX14 - Peroxidase; target probed by LSTM-AGAM-DETOX V3 probe agam-detox-1J16	2.87649	2.92769	3.13834	3.18954	9.57538e-10	1.00134e-09	4.47936e-10	3.2744e-10	1
CUST_7021_PI4	1.82179	210.845	1.21164e-10	AGAP004410-RA	AGAP004410	2R	55825972	55827081	hypothetical conserved protein	1.27638	1.29008	1.436	1.44971	1.03206e-09	1.77995e-09	5.16178e-10	3.15947e-10	1
CUST_6075_PI4	2.99712	209.745	1.24948e-10	AGAP003771-RA	AGAP003771	2R	43135292	43137552	isoform a	-2.00114	-2.22173	-1.79592	-2.01651	5.48388e-10	2.90258e-10	3.38638e-09	6.48811e-10	1
CUST_9714_PI4	1.81794	209.315	1.26465e-10	AGAP011099-RA	AGAP011099	3L	16873002	16888797	myosin iiia	1.23254	1.25511	0.773811	0.796382	8.19794e-11	2.58832e-10	6.44732e-08	2.08936e-08	0
CUST_7077_PI4	1.36159	209.528	1.25712e-10	AGAP004457-RA	AGAP004457	2R	56689964	56694425	sugar transporter	-0.922065	-0.968072	-1.18006	-1.22607	3.24311e-09	3.49512e-09	3.55793e-10	1.58634e-10	0
DETOX_422_PI4	1.99809	208.416	1.29705e-10	AY745223	AGAP003343	2R	36314370	36316256	CYP6AG1 - Cytochrome P450 monooxygenase; target probed by LSTM-AGAM-DETOX V3 probe agam-detox-1I1	1.88845	0.650526	1.83396	0.59604	3.93841e-11	9.64405e-06	1.01942e-10	1.71581e-05	0
CUST_13823_PI	0.788338	208.212	1.30454e-10	AGAP012704-RA	AGAP012704	UNKN	24390796	24392125	zinc finger	-0.546115	-0.568247	-0.564304	-0.586435	7.11425e-10	1.38561e-09	1.50135e-09	4.89328e-10	0
CUST_7164_PI4	2.32629	207.24	1.34091e-10	AGAP004562-RA	AGAP004562	2R	57614226	57616878	adenylate cyclase	1.71715	1.56738	1.63742	1.48765	2.5697e-10	1.13142e-09	6.82594e-10	1.64906e-09	1
CUST_7758_PI4	2.40572	206.901	1.35389e-10	AGAP000596-RB	AGAP000596	X	10655941	10671973	1-acylglycerophosphocholine o-acyltransferase 1-like	1.80302	1.57802	2.01849	1.79349	5.23681e-10	6.21203e-09	3.6504e-10	8.20735e-10	1
CUST_9739_PI4	1.26022	206.811	1.35737e-10	AGAP011124-RA	AGAP011124	3L	17421680	17427641	mitotic checkpoint serine threonine-protein kinase bub1 and bubr1	-0.875619	-0.901826	-0.785307	-0.811515	3.23313e-10	8.72425e-10	4.27991e-09	1.30492e-09	0
CUST_6456_PI4	2.60062	206.139	1.38357e-10	AGAP004095-RA	AGAP004095	2R	49723466	49725286	small calcium-binding mitochondrial carrier	1.51135	2.1094	1.68309	2.28114	1.05591e-08	2.78251e-10	3.7699e-09	1.01216e-10	1
CUST_6979_PI4	2.04711	205.691	1.40136e-10	AGAP004400-RA	AGAP004400	2R	55672776	55673505	cytochrome c oxidase polypeptide	1.03013	1.71787	1.4525	2.14024	1.41043e-07	6.54327e-10	4.51033e-09	4.0095e-11	1
CUST_5271_PI4	1.987	206.35	1.37527e-10	AGAP003153-RD	AGAP003153	2R	33385658	33389657	atp synthase alpha subunit vacuolar	1.70604	1.01845	1.68716	0.999571	6.83009e-11	8.42123e-08	2.68005e-10	5.06677e-08	0
CUST_7689_PI4	1.10233	206.005	1.38886e-10	AGAP003439-RC	AGAP003439	2R	37723747	37763186	tpa: mod -	-0.757515	-0.794614	-0.658091	-0.695191	3.24346e-10	6.50624e-10	5.68097e-09	1.42277e-09	0
CUST_13509_PI	1.04126	205.787	1.39754e-10	AGAP010284-RA	AGAP010284	3R	52069576	52070481	rab6-interacting protein 2 elks erc cast	0.732077	0.708329	0.947862	0.924114	2.24802e-09	1.23213e-08	4.35498e-10	2.54331e-10	0
CUST_3733_PI4	0.883982	206.046	1.38725e-10	AGAP001224-RA	AGAP001224	2R	1639768	1641840	cleavage and polyadenylation specificity factor	-0.700991	-0.526202	-0.815649	-0.64086	4.20125e-10	2.09382e-08	1.35913e-10	1.56111e-09	0
CUST_1522_PI4	0.82374	205.702	1.40095e-10	AGAP006039-RA	AGAP006039	2L	25526369	25528702	AGAP006039-PA [Anopheles gambiae str. PEST]	-0.570887	-0.593359	-0.594558	-0.617031	7.67657e-10	1.84844e-09	1.80602e-09	5.22041e-10	0
CUST_3252_PI4	0.676531	205.618	1.4043e-10	AGAP007689-RA	AGAP007689	2L	49075892	49077449	nuclear receptor coactivator 5	-0.553664	-0.339136	-0.743759	-0.529231	6.60629e-10	6.06802e-07	8.42579e-11	1.86405e-09	0
CUST_13694_PI	2.97828	205.219	1.42042e-10	AGAP012553-RA	AGAP012553	UNKN	15576814	15577523	anopheles gambiae pest agap012553-pa	-1.93873	-2.26051	-1.89909	-2.22086	1.37105e-09	3.59533e-10	2.68849e-09	3.48735e-10	1
CUST_5729_PI4	2.73916	205.298	1.41722e-10	AGAP003540-RA	AGAP003540	2R	39337340	39342791	paraflagellar rod	-2.21965	-1.58966	-1.99804	-1.36805	7.43834e-11	5.286e-09	3.79604e-10	2.3528e-08	1
CUST_1825_PI4	1.89173	204.727	1.4406e-10	AGAP006355-RA	AGAP006355	2L	30443452	30445671	general transcription factor iie subunit 1	-1.30375	-1.37063	-1.31995	-1.38682	7.83542e-10	1.00441e-09	1.551e-09	5.4188e-10	1
CUST_9747_PI4	1.15706	204.55	1.44795e-10	AGAP011132-RA	AGAP011132	3L	17690415	17691167	cg2222-pa	-0.890491	-0.686419	-1.1637	-0.959628	1.01458e-09	7.34565e-08	1.77329e-10	7.16308e-10	0
CUST_5283_PI4	1.79074	204.338	1.45682e-10	AGAP003189-RA	AGAP003189	2R	33715621	33718321	protein bric-a-brac 2	1.25869	1.2233	1.61366	1.57827	2.28336e-09	1.03706e-08	4.31129e-10	2.67263e-10	1
CUST_9131_PI4	1.20946	203.893	1.47561e-10	AGAP010464-RA	AGAP010464	3L	3944637	3946050	acyl carrier protein	0.817147	0.877625	0.97473	1.03521	2.65787e-09	2.01825e-09	6.01133e-10	2.20455e-10	0
CUST_3305_PI4	1.16784	203.696	1.484e-10	AGAP007729-RA	AGAP007729	2L	49344123	49347452	activin receptor type	-0.679854	-0.895707	-0.99506	-1.21091	3.50704e-08	3.28635e-09	9.80015e-10	6.37872e-11	0
DETOX_604_PI4	2.64194	203.632	1.48673e-10	AGAP004163-RA	AGAP004163	2R	50989917	50993565	GSTD7 - Glutathion S-transferase; target probed by LSTM-AGAM-DETOX V3 probe agam-detox-1N14	1.8516	1.86331	1.56967	1.58137	2.77873e-10	3.73443e-10	2.70531e-09	2.0526e-09	1
CUST_12638_PI	2.34276	203.09	1.51019e-10	AGAP009414-RA	AGAP009414	3R	32357565	32358835	1-acyl-sn-glycerol-3-phosphate acyltransferase	1.65701	1.60845	2.05166	2.0031	2.09238e-09	5.07274e-09	3.0671e-10	2.98725e-10	1
CUST_10256_PI	1.30937	203.02	1.51325e-10	AGAP011674-RA	AGAP011674	3L	31261528	31262926	zinc finger protein 506	-0.810232	-1.0251	-0.894632	-1.1095	4.73561e-09	5.73636e-10	2.75653e-09	1.63262e-10	0
CUST_13357_PI	1.74358	202.476	1.5373e-10	AGAP010133-RA	AGAP010133	3R	49291876	49295766	cd36 antigen	-1.16641	-1.26135	-0.868776	-0.963715	2.79896e-10	1.67602e-10	1.22509e-08	3.05807e-09	0
CUST_10451_PI	1.11687	202.232	1.54823e-10	AGAP011887-RA	AGAP011887	3L	34631276	34632383	nucleoporin nup37	-0.829228	-0.74505	-0.89767	-0.813492	5.32832e-10	4.92987e-09	5.77641e-10	9.9921e-10	0
CUST_4468_PI4	2.421	201.746	1.57026e-10	AGAP013226-RA	AGAP013226	2R	24315093	24324822	AGAP013226-PA [Anopheles gambiae str. PEST]	1.63264	1.69693	1.07034	1.13463	1.32234e-10	2.67183e-10	5.15735e-08	1.36978e-08	1
CUST_1183_PI4	0.805164	201.476	1.58268e-10	AGAP005722-RA	AGAP005722	2L	19624314	19626122	AGAP005722-PA [Anopheles gambiae str. PEST]	-0.506783	-0.621506	-0.578829	-0.693551	4.14419e-09	1.45242e-09	3.2883e-09	1.84137e-10	0
CUST_7367_PI4	2.10508	200.254	1.64026e-10	AGAP004671-RA	AGAP004671	2R	61176240	61192306	nucleoporin 160 kda	-1.15074	-1.75923	-1.04012	-1.64862	1.04239e-08	1.07524e-10	4.44525e-08	1.93983e-10	1
CUST_3742_PI4	1.51014	200.181	1.6438e-10	AGAP001228-RA	AGAP001228	2R	1652312	1652910	dna-directed rna polymerase ii 16 kda polypeptide	-0.935575	-1.17235	-1.11113	-1.3479	7.74161e-09	8.61002e-10	1.59858e-09	1.379e-10	0
CUST_6798_PI4	1.16329	199.844	1.66015e-10	AGAP013528-RA	AGAP013528	2R	53437304	53438086	zinc finger protein 420-like	-0.690537	-0.935382	-0.652396	-0.897241	3.39181e-09	3.83788e-10	2.37305e-08	2.75357e-10	0
CUST_982_PI42	2.24537	199.46	1.679e-10	AGAP005538-RA	AGAP005538	2L	16849765	16851074	translin	-1.45828	-1.70627	-1.51941	-1.7674	2.30019e-09	5.73214e-10	2.18579e-09	3.03539e-10	1
CUST_9916_PI4	2.08533	199.732	1.66561e-10	AGAP011318-RA	AGAP011318	3L	20949905	20953525	AGAP011318-PA [Anopheles gambiae str. PEST]	1.42291	1.39943	2.02748	2.004	7.45323e-09	1.52407e-08	2.15188e-10	1.82972e-10	1
CUST_1586_PI4	1.76743	199.422	1.68086e-10	AGAP006099-RA	AGAP006099	2L	26647518	26649854	ubiquinol-cytochrome c reductase complex core protein	0.878974	1.53279	0.92078	1.5746	6.29979e-08	1.43725e-10	4.91034e-08	9.1009e-11	0
DETOX_585_PI4	3.67649	198.927	1.70559e-10	AGAP004378-RA	AGAP004378	2R	55501882	55502739	GSTD11 - Glutathion S-transferase; target probed by LSTM-AGAM-DETOX V3 probe agam-detox-1N7; alternative detox probe for AG_DETOX_P195	-2.45884	-2.53389	-1.43409	-1.50914	1.23326e-10	1.13119e-10	7.58088e-08	3.78395e-08	1	7
CUST_5032_PI4	2.74487	199.039	1.69996e-10	AGAP002999-RA	AGAP002999	2R	30868409	30871124	set and mynd domain protein 4	1.73771	2.10717	2.01059	2.38005	5.68667e-09	7.9919e-10	1.3738e-09	1.70856e-10	1
CUST_1189_PI4	2.11809	198.765	1.71378e-10	AGAP005728-RA	AGAP005728	2L	19769635	19782922	puromycin-sensitive aminopeptidase	-1.49274	-1.50266	-1.49805	-1.50797	7.51594e-10	9.82353e-10	1.01781e-09	7.88322e-10	1
CUST_6667_PI4	2.93639	198.206	1.74236e-10	AGAP004199-RA	AGAP004199	2R	51698646	51702180	sodium solute symporter	-1.86685	-2.26224	-1.72707	-2.12246	1.6607e-09	2.94574e-10	6.59847e-09	4.71935e-10	1
CUST_1861_PI4	2.73026	198.187	1.74334e-10	AGAP006385-RA	AGAP006385	2L	31026669	31027451	serine protease1 2	-1.66058	-2.11921	-2.11421	-2.57283	1.14528e-08	2.72646e-09	2.80132e-09	1.23402e-10	1
CUST_8283_PI4	1.32795	197.439	1.78251e-10	AGAP000998-RA	AGAP000998	X	19000322	19100511	lysosomal enzyme receptor isoform d	0.936408	0.767671	1.48163	1.31289	8.12417e-09	2.67202e-07	1.54165e-10	2.77096e-10	0
CUST_7087_PI4	1.27463	197.701	1.76865e-10	AGAP004490-RA	AGAP004490	2R	56854636	56856485	g patch domain containing 4	-0.895249	-0.81644	-1.29103	-1.21222	6.0789e-09	3.4891e-08	1.83148e-10	2.5172e-10	0
CUST_271_PI42	1.23468	197.419	1.78355e-10	AGAP004910-RA	AGAP004910	2L	5818168	5819743	isoform a	-0.713098	-1.00783	-0.727627	-1.02235	7.21092e-09	5.0128e-10	2.08445e-08	1.88897e-10	0
CUST_11781_PI	2.00541	197.305	1.78963e-10	AGAP008518-RA	AGAP008518	3R	11743694	11748144	actin binding	1.57419	1.23938	1.48734	1.15252	1.67101e-10	4.33415e-09	5.30749e-10	7.61624e-09	1
CUST_5924_PI4	1.33442	196.905	1.81106e-10	AGAP003663-RA	AGAP003663	2R	41327508	41338543	dead box atp-dependent rna helicase	-1.05628	-0.814273	-1.09978	-0.857764	2.75373e-10	1.01097e-08	3.19241e-10	3.99259e-09	0
CUST_82_PI422	0.809965	196.569	1.82934e-10	AGAP004745-RA	AGAP004745	2L	3026512	3030332	transcription elongation regulator 1	-0.560163	-0.574103	-0.672709	-0.686648	2.82683e-09	2.8738e-09	4.61619e-10	3.11502e-10	0
CUST_7663_PI4	2.02814	196.121	1.85399e-10	AGAP002738-RA	AGAP002738	2R	26395507	26405654	cd36 antigen	1.18831	1.496	0.507689	0.815376	3.51599e-10	5.02962e-11	8.21361e-06	3.55196e-08	0
CUST_10406_PI	1.2925	196.268	1.84585e-10	AGAP011829-RA	AGAP011829	3L	33879862	33880524	nadh:ubiquinone dehydrogenase	0.922942	0.890441	1.08369	1.05119	1.67172e-09	4.48054e-09	4.66479e-10	4.81046e-10	0
CUST_11688_PI	1.21404	196.085	1.856e-10	AGAP008424-RA	AGAP008424	3R	10594863	10595671	uncharacterized conserved protein	-0.863558	-0.779894	-1.20985	-1.12619	4.78027e-09	3.10098e-08	2.02506e-10	3.05637e-10	0
CUST_11136_PI	1.96865	195.521	1.88767e-10	AGAP007841-RA	AGAP007841	3R	1841751	1842669	AGAP007841-PA [Anopheles gambiae str. PEST]	1.2827	1.46155	1.58949	1.76834	6.55045e-09	1.99132e-09	7.56544e-10	1.87256e-10	1
CUST_10396_PI	1.1326	195.395	1.89482e-10	AGAP011819-RA	AGAP011819	3L	33748595	33750342	protease m50 membrane-bound transcription factor site 2 protease	-0.798443	-0.801798	-0.847385	-0.85074	9.5138e-10	3.46754e-09	1.83846e-09	7.65155e-10	0
CUST_9320_PI4	2.7319	195.18	1.9071e-10	AGAP010672-RA	AGAP010672	3L	8206187	8207252	mitochondrial succinate dehydrogenase cytochrome b subunit	1.53366	2.25899	1.44352	2.16886	1.0557e-08	1.45964e-10	2.49658e-08	2.14696e-10	1
CUST_4729_PI4	2.49326	195.269	1.90196e-10	AGAP002800-RA	AGAP002800	2R	27652884	27655375	molybdenum cofactor synthesis protein cinnamon	-1.73527	-1.73845	-1.30748	-1.31066	1.8906e-10	7.05089e-10	1.83279e-08	8.01438e-09	1
CUST_4784_PI4	1.27408	194.908	1.92277e-10	AGAP002829-RA	AGAP002829	2R	28069421	28074769	atp-dependent rna helicase	-0.814489	-0.974525	-0.915406	-1.07544	3.86978e-09	1.85494e-09	3.80253e-09	2.61334e-10	0
CUST_1264_PI4	0.987405	194.885	1.92411e-10	AGAP005796-RA	AGAP005796	2L	20952662	20976176	isoform b	-0.576699	-0.800731	-0.611589	-0.83562	8.37709e-09	6.27371e-10	1.37416e-08	1.866e-10	0
CUST_6675_PI4	0.898693	194.993	1.91785e-10	AGAP004201-RA	AGAP004201	2R	51715350	51768603	isoform a	0.606373	0.627155	0.822333	0.843116	5.97353e-09	1.53258e-08	6.8962e-10	2.2327e-10	0
CUST_6281_PI4	1.42345	194.566	1.9427e-10	AGAP003930-RA	AGAP003930	2R	46389527	46391890	cg15412 cg15412-pb	0.988605	0.965725	1.32953	1.30665	4.3354e-09	2.08625e-08	5.38238e-10	2.89921e-10	0
CUST_10334_PI	1.32584	194.553	1.94344e-10	AGAP011752-RA	AGAP011752	3L	32926760	32927735	trna guanylyltransferase	-0.774688	-1.01624	-1.12819	-1.36975	4.86211e-08	3.03531e-09	9.11728e-10	8.15967e-11	0
DETOX_605_PI4	2.47041	194.054	1.973e-10	AGAP004163-RA	AGAP004163	2R	50989917	50993565	GSTD7 - Glutathion S-transferase; target probed by LSTM-AGAM-DETOX V3 probe agam-detox-1N14	1.70999	1.75746	1.40969	1.45716	3.67581e-10	4.17572e-10	5.2896e-09	2.86304e-09	1
CUST_4336_PI4	2.02647	194.124	1.96882e-10	AGAP002534-RB	AGAP002534	2R	22450265	22451618	dihydropteridine reductase	-1.50043	-1.35122	-1.67225	-1.52304	9.4236e-10	4.372e-09	3.7459e-10	9.30601e-10	1
CUST_1073_PI4	1.74838	193.806	1.98787e-10	AGAP005619-RA	AGAP005619	2L	17923835	17928180	isoform c	1.287	1.18333	1.30086	1.19719	4.9603e-10	3.70319e-09	1.24782e-09	1.74202e-09	1
CUST_7278_PI4	1.44091	193.382	2.01355e-10	AGAP004633-RA	AGAP004633	2R	58677642	58679735	sulfate transporter	-0.967627	-1.06482	-1.04567	-1.14286	2.03274e-09	1.77364e-09	2.18496e-09	4.41408e-10	0
CUST_5053_PI4	1.13519	192.923	2.04185e-10	AGAP003016-RA	AGAP003016	2R	31182545	31184166	endopeptidase inhibitor-like	-1.01542	-0.437201	-1.27315	-0.694933	4.31263e-10	6.65424e-06	4.51681e-11	3.9085e-08	0
CUST_6976_PI4	0.836982	192.804	2.04924e-10	AGAP004403-RA	AGAP004403	2R	55712275	55718049	unconventional myosin 95e isoform	0.603103	0.572605	0.697592	0.667093	1.33271e-09	9.18953e-09	9.57009e-10	6.96097e-10	0
CUST_6683_PI4	0.710255	192.739	2.05328e-10	AGAP004211-RA	AGAP004211	2R	51929270	51933174	dab2-interacting protein	-0.438771	-0.557902	-0.464984	-0.584115	4.51812e-09	1.03394e-09	8.33832e-09	2.76466e-10	0
CUST_4193_PI4	2.83904	192.162	2.08975e-10	AGAP002376-RA	AGAP002376	2R	20795402	20797041	vesicular inhibitory amino acid	-1.6309	-2.08075	-0.596084	-1.04594	4.36801e-10	4.17886e-11	3.65944e-05	8.50446e-08	0
CUST_13162_PI	2.22718	192.208	2.08682e-10	AGAP009937-RA	AGAP009937	3R	45691228	45703921	ankyrin unc44	1.54164	1.5136	2.08268	2.05464	6.16423e-09	1.13548e-08	2.89691e-10	2.72484e-10	1
CUST_3500_PI4	1.75862	192.31	2.08034e-10	AGAP001933-RA	AGAP001933	2R	12424563	12426730	serine threonine-protein kinase vrk	-1.15138	-1.30509	-1.40395	-1.55767	5.75244e-09	2.59114e-09	1.11838e-09	2.33275e-10	1
CUST_6497_PI4	1.73209	192.162	2.08976e-10	AGAP004108-RB	AGAP004108	2R	50045071	50046672	lachesin	-1.2624	-1.18582	-1.28013	-1.20355	6.20469e-10	2.65819e-09	1.10193e-09	1.47635e-09	1
CUST_13071_PI	3.0327	191.53	2.13055e-10	AGAP009842-RA	AGAP009842	3R	44093269	44094393	ribonuclease t2	2.12773	2.12199	1.71881	1.71307	2.7205e-10	9.13728e-10	1.02097e-08	5.26263e-09	1
CUST_7232_PI4	1.42787	191.392	2.13957e-10	AGAP004586-RB	AGAP004586	2R	58102411	58117330	adp-ribosylation factor-related protein 1	-0.887706	-1.11759	-0.92989	-1.15977	5.16074e-09	5.02351e-10	4.17588e-09	2.76305e-10	0
CUST_11208_PI	1.12159	191.345	2.1427e-10	AGAP007912-RA	AGAP007912	3R	2720280	2721392	hiv-1 rev binding protein	-0.833839	-0.694195	-1.11803	-0.978387	2.78073e-09	4.61278e-08	1.97961e-10	6.05044e-10	0
CUST_3023_PI4	3.7595	191.143	2.15599e-10	AGAP007479-RA	AGAP007479	2L	46844095	46845057	#NAME?	-2.88285	-2.2316	-1.96474	-1.31349	5.01756e-11	1.57866e-09	6.78583e-09	4.64806e-07	1
CUST_12264_PI	1.10591	191.08	2.16016e-10	AGAP009029-RA	AGAP009029	3R	24311284	24334526	cral trio domain-containing protein	0.674969	0.806432	1.01719	1.14865	3.49476e-08	1.11519e-08	7.80169e-10	1.12682e-10	0
CUST_6685_PI4	1.00289	191.242	2.14945e-10	AGAP004202-RA	AGAP004202	2R	51783044	51785054	e3 ubiquitin-protein ligase trim37 isoform 2	0.713476	0.558847	1.14293	0.988304	9.51072e-09	5.05702e-07	1.5621e-10	3.74626e-10	0
CUST_1585_PI4	3.68331	190.868	2.17432e-10	AGAP006098-RA	AGAP006098	2L	26644176	26645592	nanos	-2.25682	-2.89738	-2.53734	-3.17789	9.04184e-09	6.63186e-10	3.05883e-09	1.99142e-10	1
CUST_8255_PI4	1.6282	190.731	2.18345e-10	AGAP000969-RB	AGAP000969	X	18590129	18616690	isoform a	1.25705	0.391616	2.2149	1.34947	1.24769e-08	0.00136099	2.17316e-11	6.17284e-09	0
CUST_1759_PI4	1.49746	190.538	2.19648e-10	AGAP006250-RA	AGAP006250	2L	28614984	28616576	selenocysteine-specific elongation factor	-1.0445	-1.06673	-0.928397	-0.950621	4.75736e-10	1.396e-09	6.85233e-09	2.34678e-09	0
CUST_8345_PI4	2.55935	190.393	2.20628e-10	AGAP000009-RC	AGAP000009	X	97670	114021	isoform b	1.88623	1.64743	2.41384	2.17504	2.36313e-09	2.22692e-08	2.79249e-10	6.21337e-10	1
CUST_4301_PI4	2.82063	189.626	2.25922e-10	AGAP002505-RA	AGAP002505	2R	22070155	22090671	voltage- gated calcium channel alpha subunit (voltage-dependent t-type calcium channel	1.91547	1.99553	2.46758	2.54764	6.25229e-09	5.4448e-09	4.72826e-10	2.7431e-10	1
CUST_11186_PI	0.916746	189.555	2.26419e-10	AGAP007890-RA	AGAP007890	3R	2528681	2529789	coiled-coil domain-containing protein 130	-0.622514	-0.641578	-0.825683	-0.844747	6.20778e-09	1.24579e-08	6.92371e-10	2.80799e-10	0
CUST_3126_PI4	1.00331	189.272	2.28408e-10	AGAP007574-RA	AGAP007574	2L	47791104	47792158	nadh: oxidoreductase subunit	0.615617	0.675338	1.02981	1.08954	6.44563e-08	3.74444e-08	3.00931e-10	1.18076e-10	0
CUST_10963_PI	1.96066	189.088	2.29714e-10	AGAP012408-RA	AGAP012408	3L	41769006	41771149	rna m5u methyltransferase	-1.25235	-1.4654	-1.61066	-1.82371	1.08997e-08	3.5253e-09	1.18977e-09	1.92476e-10	1
CUST_10761_PI	1.68058	189.011	2.30263e-10	AGAP012205-RA	AGAP012205	3L	38718053	38718613	isoform c	1.10144	1.26894	1.13279	1.30029	2.27734e-09	1.36332e-09	5.01175e-09	5.23408e-10	1
CUST_1940_PI4	0.832176	189.021	2.30195e-10	AGAP006458-RA	AGAP006458	2L	32360184	32362091	longitudinals lacking	-0.447097	-0.689144	-0.580144	-0.822191	6.1591e-08	1.72805e-09	1.23366e-08	9.5982e-11	0
CUST_3054_PI4	0.988881	188.693	2.32551e-10	AGAP007508-RA	AGAP007508	2L	46995122	46995883	histone h3	-0.745355	-0.648901	-0.780868	-0.684414	5.42506e-10	8.85608e-09	1.06249e-09	2.33759e-09	0
CUST_9694_PI4	2.32491	188.205	2.36116e-10	AGAP011079-RA	AGAP011079	3L	16309513	16312746	isoform a	1.49854	1.73842	1.86928	2.10916	9.29756e-09	2.46563e-09	1.06927e-09	2.1667e-10	1
CUST_3078_PI4	2.07434	188.206	2.36105e-10	AGAP007532-RA	AGAP007532	2L	47245307	47250818	vinculin	1.58417	1.28134	1.97333	1.6705	1.58867e-09	3.02533e-08	2.14847e-10	1.09928e-09	1
CUST_10971_PI	1.20881	188.305	2.3538e-10	AGAP012417-RA	AGAP012417	3L	41831074	41834030	exocyst complex component 1	-0.698117	-0.984695	-0.633047	-0.919624	5.55722e-09	4.05185e-10	6.21415e-08	3.88744e-10	0
CUST_8396_PI4	1.10119	187.779	2.39275e-10	AGAP001052-RC	AGAP001052	X	20969559	21116865	ubiquitin specific protease	0.679665	0.568644	1.33336	1.22234	9.15245e-08	2.14922e-06	1.56518e-10	1.88676e-10	0
CUST_1265_PI4	1.02431	187.807	2.39059e-10	AGAP005797-RA	AGAP005797	2L	21037465	21038815	hypothetical conserved protein	-0.770485	-0.674893	-0.779654	-0.684063	4.74522e-10	6.37613e-09	1.21939e-09	2.87756e-09	0
CUST_11630_PI	3.05856	187.392	2.42187e-10	AGAP008355-RA	AGAP008355	3R	9846482	9847182	anopheles gambiae pest agap012553-pa	-1.9887	-2.32377	-1.98729	-2.32235	2.62852e-09	6.447e-10	3.90273e-09	5.2793e-10	1
CUST_1003_PI4	1.47167	187.375	2.42317e-10	AGAP005558-RA	AGAP005558	2L	17030571	17032220	mitochondrial processing peptidase beta subunit	0.913561	1.13663	1.11175	1.33482	1.22679e-08	1.59643e-09	2.05938e-09	1.93325e-10	0
CUST_6127_PI4	0.810065	187.463	2.41646e-10	AGAP003813-RA	AGAP003813	2R	43725675	43726579	AGAP003813-PA [Anopheles gambiae str. PEST]	-0.608152	-0.49591	-0.809224	-0.696983	2.3548e-09	8.96164e-08	3.40997e-10	8.19678e-10	0
CUST_7524_PI4	1.63757	186.667	2.47757e-10	AGAP001685-RA	AGAP001685	2R	8444191	8447176	nup107	-1.10276	-1.20479	-1.22121	-1.32324	2.96779e-09	1.97457e-09	1.68978e-09	4.74409e-10	1
DETOX_531_PI4	0.931319	186.669	2.47739e-10	AGAP004101-RA	AGAP004101	2R	49762198	49763329	Dnmt2 - Only known Dnmt gene in An gambiae ; alternative detox probe for AG_DETOX_P177	-0.561438	-0.721146	-0.74058	-0.900288	2.17925e-08	4.04929e-09	2.98669e-09	1.52563e-10	0
CUST_7647_PI4	2.1146	186.412	2.49752e-10	AGAP004504-RB	AGAP004504	2R	57139382	57149573	liquid facets- isoform c	-1.47586	-1.49135	-1.21271	-1.2282	4.02943e-10	6.36091e-10	6.84455e-09	4.32203e-09	1
CUST_3188_PI4	1.59238	186.399	2.49849e-10	AGAP007632-RA	AGAP007632	2L	48489668	48490944	leucine-rich repeat-containing protein 59-like	-1.15577	-1.09499	-1.12633	-1.06555	6.30817e-10	2.14228e-09	1.54857e-09	2.09912e-09	1
CUST_10895_PI	1.05068	185.989	2.53101e-10	AGAP012340-RA	AGAP012340	3L	40754960	40759159	ring finger protein 17-like	-0.615477	-0.831544	-0.798945	-1.01501	2.69432e-08	3.22028e-09	5.08682e-09	1.43764e-10	0
CUST_2513_PI4	2.06227	185.888	2.53904e-10	AGAP006989-RA	AGAP006989	2L	40483191	40485711	subito	-1.46899	-1.39779	-1.84472	-1.77353	3.63736e-09	9.67778e-09	3.99412e-10	5.04133e-10	1
CUST_5583_PI4	1.32227	185.806	2.54563e-10	AGAP003396-RA	AGAP003396	2R	37294287	37296139	ensangg00000012594 protein	-0.979286	-0.884257	-0.892705	-0.797676	3.35903e-10	2.8161e-09	2.52511e-09	5.25407e-09	0
CUST_10598_PI	1.12862	185.623	2.56042e-10	AGAP012040-RA	AGAP012040	3L	36831032	36833145	AGAP012040-PA [Anopheles gambiae str. PEST]	-0.793161	-0.802689	-0.774021	-0.78355	8.60347e-10	2.26512e-09	3.43705e-09	1.54402e-09	0
CUST_2616_PI4	2.02169	185.543	2.56686e-10	AGAP007088-RA	AGAP007088	2L	42413501	42415480	peptidyl-prolyl cis-trans isomerase	-1.52394	-1.32631	-1.44817	-1.25054	3.81496e-10	2.86357e-09	1.04154e-09	4.51765e-09	1
CUST_13243_PI	2.82639	185.315	2.58543e-10	AGAP010018-RA	AGAP010018	3R	47753852	47754407	dna replication complex gins protein psf2	-1.88122	-2.10717	-1.78464	-2.0106	1.50696e-09	8.32504e-10	5.61148e-09	9.51558e-10	1
CUST_10705_PI	1.23316	185.171	2.59729e-10	AGAP012146-RA	AGAP012146	3L	38051356	38057320	phosphatidylserine synthase	-0.782737	-0.952891	-0.783031	-0.953185	3.45186e-09	7.83809e-10	7.45799e-09	4.97221e-10	0
CUST_5828_PI4	1.65418	184.462	2.65636e-10	AGAP003594-RA	AGAP003594	2R	40375322	40376985	zinc finger	-0.893748	-1.38279	-1.05309	-1.54213	5.69175e-08	5.50094e-10	1.24922e-08	1.29854e-10	0
CUST_7678_PI4	1.4553	184.452	2.65719e-10	AGAP003439-RI	AGAP003439	2R	37723747	37763186	tpa: mod -	-0.982827	-1.07268	-0.946666	-1.03652	1.35701e-09	1.24789e-09	5.23388e-09	1.07481e-09	0
CUST_10331_PI	2.37538	184.324	2.66802e-10	AGAP011749-RA	AGAP011749	3L	32886016	32888673	isoform b	1.70972	1.59587	2.12508	2.01123	3.09137e-09	1.2276e-08	4.59279e-10	6.20977e-10	1
CUST_9832_PI4	3.24396	183.61	2.72948e-10	AGAP011220-RA	AGAP011220	3L	19483804	19485190	borealin- isoform b	-1.9502	-2.57929	-2.20952	-2.83861	1.40612e-08	8.37136e-10	4.95467e-09	2.25034e-10	1
CUST_13877_PI	4.38615	183.374	2.75007e-10	AGAP012761-RA	AGAP012761	UNKN	27680269	27681908	synaptic vesicle protein	2.81079	3.07094	1.42981	1.68996	2.47126e-10	1.05778e-10	5.97619e-07	8.9134e-08	1
CUST_4435_PI4	2.11539	182.527	2.82577e-10	AGAP013336-RA	AGAP013336	2R	23845513	23846011	n/a	1.73241	1.2022	1.90076	1.37054	4.69657e-10	3.96972e-08	2.09891e-10	7.92726e-09	1
CUST_11127_PI	1.80854	182.63	2.81644e-10	AGAP007832-RA	AGAP007832	3R	1519873	1523048	protein kinase c alpha binding protein	1.42298	1.10136	1.24137	0.91975	1.66377e-10	4.3357e-09	1.09676e-09	2.87113e-08	0
CUST_3741_PI4	1.51653	182.855	2.79617e-10	AGAP001228-RB	AGAP001228	2R	1652312	1652910	dna directed rna polymerase ii polypeptide d	-0.924225	-1.17553	-1.17682	-1.42813	2.30213e-08	1.91282e-09	1.88882e-09	1.76607e-10	0
CUST_3056_PI4	1.25218	182.76	2.80467e-10	AGAP007510-RA	AGAP007510	2L	47000747	47002330	protein saal1	-0.914267	-0.855565	-0.923491	-0.86479	8.42623e-10	2.71767e-09	1.1284e-09	1.93735e-09	0
CUST_10186_PI	1.18173	182.578	2.82113e-10	AGAP011599-RA	AGAP011599	3L	28752640	28753507	AGAP011599-PA [Anopheles gambiae str. PEST]	-0.813041	-0.856838	-0.848733	-0.89253	1.8503e-09	2.16771e-09	2.41767e-09	8.74501e-10	0
CUST_8445_PI4	1.09949	182.494	2.82879e-10	AGAP001082-RA	AGAP001082	X	23455889	23493707	saposin- isoform a	-0.734743	-0.771914	-1.00525	-1.04242	1.09711e-08	1.59223e-08	7.76164e-10	2.89759e-10	0
CUST_8357_PI4	0.867108	182.597	2.8194e-10	AGAP001045-RA	AGAP001045	X	20172573	20174282	AGAP001045-PA [Anopheles gambiae str. PEST]	-0.551026	-0.624382	-0.792674	-0.86603	2.82841e-08	9.02261e-09	5.83052e-10	1.81133e-10	0
CUST_8128_PI4	1.48217	182.382	2.83893e-10	AGAP000879-RA	AGAP000879	X	16665773	16671544	yellow protein	-1.01896	-1.05825	-0.822361	-0.861652	4.59811e-10	9.67825e-10	1.72632e-08	5.02735e-09	0
CUST_10282_PI	2.13097	181.258	2.94373e-10	AGAP011700-RA	AGAP011700	3L	31627115	31630485	opioid-binding protein cell adhesion molecule	1.57265	1.42752	1.74582	1.60069	1.32547e-09	7.57738e-09	7.52203e-10	1.42992e-09	1
CUST_5994_PI4	1.51448	181.255	2.94397e-10	AGAP003717-RA	AGAP003717	2R	42414392	42416771	twinfilin	-0.9611	-1.16805	-0.886258	-1.09321	2.57469e-09	6.44552e-10	1.52045e-08	8.35547e-10	0
CUST_7313_PI4	1.05968	181.252	2.9443e-10	AGAP004657-RB	AGAP004657	2R	59570477	59571963	mitochondrial import inner membrane translocase subunit tim17	-0.77718	-0.713402	-0.876979	-0.813201	1.55646e-09	7.91926e-09	7.41212e-10	1.22649e-09	0
CUST_3878_PI4	2.11803	181.166	2.95246e-10	AGAP002194-RA	AGAP002194	2R	17464878	17477310	inositol -triphosphate kinase isoform a	0.670251	2.00909	0.690117	2.02895	1.26388e-05	2.30501e-10	2.61154e-05	9.83653e-11	0
CUST_7491_PI4	2.95037	181.009	2.96755e-10	AGAP001662-RA	AGAP001662	2R	7610594	7623254	n/a	1.71381	2.26319	0.910384	1.45976	1.1684e-09	8.13889e-11	2.20591e-06	9.41412e-09	0
CUST_10788_PI	0.8193	180.856	2.98232e-10	AGAP012233-RA	AGAP012233	3L	39167711	39168318	AGAP012233-PA [Anopheles gambiae str. PEST]	0.519986	0.59158	0.745597	0.81719	2.47396e-08	1.46717e-08	1.04203e-09	2.03667e-10	0
CUST_8993_PI4	2.1233	180.734	2.99406e-10	AGAP010327-RA	AGAP010327	3L	869948	875290	agap010327 protein	1.17506	1.76631	1.08681	1.67806	1.65631e-08	2.4443e-10	6.24183e-08	3.44301e-10	1
CUST_8406_PI4	2.16875	180.585	3.00861e-10	AGAP013021-RA	AGAP013021	X	21608369	21721614	beat vii	1.49923	1.56538	1.57243	1.63859	2.01824e-09	2.03683e-09	1.93435e-09	9.12353e-10	1
DETOX_533_PI4	3.6767	179.758	3.09059e-10	AGAP007249-RA	AGAP007249	2L	44638197	44642288	Flightin - Flightin, matches also transcript ens|AGAP007249-RB; target probed by LSTM-AGAM-DETOX V3 probe agam-detox-2C1	1.58929	3.31533	1.61897	3.34501	5.88249e-07	1.70338e-10	5.55218e-07	1.42689e-10	1
CUST_3_PI4225	2.79309	179.466	3.12022e-10	AGAP004678-RA	AGAP004678	2L	203779	205293	zinc finger hit domain-containing protein 6	-1.97523	-1.97063	-1.84691	-1.84232	8.45803e-10	1.4972e-09	3.15315e-09	2.40944e-09	1
CUST_1103_PI4	1.4091	179.414	3.12547e-10	AGAP005644-RA	AGAP005644	2L	18171713	18174890	neurotactin	0.885881	1.068	1.13111	1.31324	1.4588e-08	6.0719e-09	3.15123e-09	2.59269e-10	0
CUST_4506_PI4	4.69331	178.775	3.19153e-10	AGAP002643-RA	AGAP002643	2R	24908246	24909052	10 kda salivary protein	-3.60602	-2.93669	-2.97384	-2.3045	1.79508e-10	2.45754e-09	2.1272e-09	3.4177e-08	1
CUST_9182_PI4	1.24672	178.427	3.22816e-10	AGAP010514-RA	AGAP010514	3L	5547073	5561809	isoform a	-0.851518	-0.908821	-0.794261	-0.851565	1.13709e-09	2.06557e-09	9.62341e-09	1.90018e-09	0
CUST_13941_PI	0.894084	178.294	3.24229e-10	AGAP012835-RA	AGAP012835	UNKN	33157225	33158034	zinc finger protein 58	-0.687501	-0.571602	-0.686649	-0.570749	4.80546e-10	1.04941e-08	1.28837e-09	6.073e-09	0
CUST_12661_PI	0.611501	178.212	3.2511e-10	AGAP009439-RA	AGAP009439	3R	33492023	33493315	erythrocyte band 7 integral membrane protein	-0.470175	-0.358867	-0.625363	-0.514055	2.53064e-09	1.84715e-07	3.41435e-10	1.50762e-09	0
CUST_6318_PI4	1.01758	178.095	3.26364e-10	AGAP003963-RA	AGAP003963	2R	47070559	47073431	hira-interacting protein 3	-0.72991	-0.704502	-0.809772	-0.784365	1.83896e-09	7.37584e-09	1.49766e-09	1.20384e-09	0
CUST_8851_PI4	3.73024	177.874	3.28741e-10	AGAP000468-RA	AGAP000468	X	8090847	8094135	insect intestinal mucin 3	2.76231	2.4751	3.16009	2.87288	1.93323e-09	7.62335e-09	4.59648e-10	1.30945e-09	1
CUST_10564_PI	1.81522	177.59	3.31833e-10	AGAP012008-RA	AGAP012008	3L	36200179	36201093	pdz domain-containing	1.24004	1.31764	1.38541	1.463	3.49559e-09	3.40042e-09	1.91258e-09	6.97273e-10	1
CUST_1075_PI4	1.76215	177.502	3.32803e-10	AGAP005621-RA	AGAP005621	2L	17933699	17934601	nadh dehydrogenase 1 alpha subcomplex subunit 5	1.13493	1.30584	1.46941	1.64032	1.65599e-08	4.28787e-09	1.10546e-09	2.72876e-10	1
CUST_6191_PI4	1.62437	177.799	3.29561e-10	AGAP003864-RA	AGAP003864	2R	44693516	44693987	hypothetical conserved protein	1.1156	1.12444	1.47565	1.48449	9.03241e-09	1.30716e-08	5.8e-10	4.20063e-10	1
CUST_913_PI42	1.33731	177.504	3.32777e-10	AGAP005478-RA	AGAP005478	2L	16077354	16078327	anopheles gambiae pest agap012715-pa	-0.80281	-1.06557	-0.894775	-1.15754	1.27863e-08	1.85128e-09	1.35829e-08	3.1821e-10	0
CUST_6363_PI4	1.18443	177.564	3.32117e-10	AGAP001435-RA	AGAP001435	2R	4948689	4992698	pyrazinamidase nicotinamidase	0.812369	0.787141	1.16358	1.13835	1.3582e-08	3.84574e-08	4.43904e-10	3.82267e-10	0
CUST_527_PI42	1.48068	177.359	3.34375e-10	AGAP005134-RA	AGAP005134	2L	10355282	10358610	atp synthase alpha subunit mitochondrial	0.828685	1.16477	1.21469	1.55078	1.24793e-07	4.10898e-09	2.54099e-09	1.1981e-10	0
CUST_4129_PI4	1.34047	177.104	3.37203e-10	AGAP002354-RB	AGAP002354	2R	20571876	20577183	ecotropic viral integration site	0.953985	0.921532	1.14777	1.11531	3.76548e-09	8.25848e-09	6.64753e-10	7.51061e-10	0
DETOX_603_PI4	1.3186	177.176	3.36409e-10	AGAP004379-RA	AGAP004379	2R	55503065	55504085	GSTD6 - Glutathion S-transferase; target probed by LSTM-AGAM-DETOX V3 probe agam-detox-1M24; alternative detox probe for AG_DETOX_P201	-0.93565	-0.929108	-0.931366	-0.924825	1.12891e-09	3.66526e-09	3.56485e-09	2.00644e-09	0
CUST_4120_PI4	0.638778	177.136	3.36848e-10	AGAP002349-RA	AGAP002349	2R	20508179	20510102	piggybac transposase	-0.366616	-0.519588	-0.427095	-0.580067	2.64407e-08	1.82872e-09	1.70764e-08	2.28592e-10	0
CUST_7258_PI4	1.14563	176.691	3.41845e-10	AGAP004609-RA	AGAP004609	2R	58356459	58358680	glucosidase 2 subunit beta	-0.872222	-0.726735	-1.02572	-0.880238	1.39814e-09	4.13819e-08	8.18579e-10	2.10051e-09	0
CUST_5113_PI4	1.80215	176.606	3.42814e-10	AGAP003030-RA	AGAP003030	2R	31252286	31254127	pyruvate dehydrogenase	0.853601	1.39571	1.6093	2.15141	1.91938e-06	1.07796e-08	2.12197e-09	6.58555e-11	0
DETOX_804_PI4	3.53765	176.208	3.47373e-10	AGAP011054-RA	AGAP011054	3L	15787249	15789939	TPX2 - Thioredoxin dependent peroxidase; target probed by LSTM-AGAM-DETOX V3 probe agam-detox-1B10; alternative detox probe for AG_DETOX_P269	-2.54475	-2.42668	-2.93258	-2.81452	2.8933e-09	5.48586e-09	6.21824e-10	9.55977e-10	1
CUST_5981_PI4	2.75916	176.149	3.48057e-10	AGAP003686-RA	AGAP003686	2R	42010029	42011300	serine protease	1.81367	2.03642	1.39347	1.61622	7.62111e-10	7.50678e-10	5.61035e-08	4.77825e-09	1
CUST_13137_PI	0.921732	176.099	3.48639e-10	AGAP009913-RA	AGAP009913	3R	45204863	45206950	actin-binding protein ipp	0.629599	0.60205	0.930813	0.903264	1.61794e-08	7.10894e-08	5.00444e-10	3.8823e-10	0
CUST_9202_PI4	1.32507	175.931	3.50596e-10	AGAP010544-RA	AGAP010544	3L	6010298	6011447	mitotic checkpoint protein bub3	-0.923377	-0.940506	-1.05987	-1.077	3.51307e-09	5.26114e-09	1.33634e-09	7.84108e-10	0
CUST_1539_PI4	0.976266	175.798	3.52148e-10	AGAP006055-RA	AGAP006055	2L	25666334	25671923	tonsl_drome ame: full=tonsoku-like protein	-0.702407	-0.678009	-0.707189	-0.682791	1.14391e-09	3.64579e-09	2.24914e-09	2.18336e-09	0
CUST_11691_PI	1.3403	175.533	3.55267e-10	AGAP008427-RA	AGAP008427	3R	10599615	10601435	hepatocellular carcinoma-associated antigen	-0.946067	-0.944182	-0.846727	-0.844841	6.91136e-10	2.56472e-09	8.89402e-09	4.22388e-09	0
CUST_12489_PI	0.514746	175.536	3.55235e-10	AGAP009259-RA	AGAP009259	3R	30025394	30027281	leukocyte receptor cluster member 4 protein	-0.282649	-0.339169	-0.547295	-0.603815	4.52663e-07	1.40663e-07	6.24368e-10	1.19467e-10	0
CUST_3046_PI4	2.24924	174.962	3.62113e-10	AGAP007501-RA	AGAP007501	2L	46959377	46967387	transmembrane protein 35	1.54768	1.5163	2.1515	2.12013	1.3703e-08	2.24404e-08	4.08818e-10	4.2295e-10	1
CUST_9149_PI4	0.939108	174.98	3.619e-10	AGAP010482-RA	AGAP010482	3L	4264714	4266440	ankyrin sam and basic leucine zipper domain-containing protein 1-like	-0.570395	-0.711422	-0.795013	-0.93604	4.45003e-08	6.23778e-09	1.74834e-09	1.95694e-10	0
CUST_10292_PI	1.2476	174.836	3.63649e-10	AGAP011710-RA	AGAP011710	3L	31734023	31738388	lim domain kinase 1	0.890108	0.873753	0.917879	0.901524	1.37453e-09	5.74643e-09	3.27294e-09	1.91252e-09	0
CUST_9346_PI4	0.961072	174.632	3.66146e-10	AGAP010699-RA	AGAP010699	3L	8718655	8720681	swi snf matrix actin dependent regulator of subfamily member 1	-0.597105	-0.740211	-0.735715	-0.878821	1.5871e-08	4.99348e-09	5.35293e-09	3.12683e-10	0
CUST_12736_PI	1.14971	174.372	3.69347e-10	AGAP009516-RA	AGAP009516	3R	35087736	35091258	ubiquitin-protein ligase	0.766303	0.632943	1.34422	1.21086	5.24678e-08	9.25728e-07	1.94873e-10	4.02138e-10	0
CUST_6003_PI4	1.54386	173.638	3.78591e-10	AGAP003719-RA	AGAP003719	2R	42425264	42426855	isoform a	-1.0871	-1.05995	-0.807385	-0.780228	3.21093e-10	1.10389e-09	2.45729e-08	2.0979e-08	0
CUST_4779_PI4	0.751206	173.624	3.78773e-10	AGAP002805-RA	AGAP002805	2R	27845777	27849384	dna repair endonuclease xp-f mei-9 rad1	-0.538747	-0.522799	-0.56601	-0.550063	1.55444e-09	5.92508e-09	2.38893e-09	1.84241e-09	0
CUST_1607_PI4	2.34104	173.336	3.82469e-10	AGAP006117-RA	AGAP006117	2L	26902840	26904679	nuclear movement protein nudc	-1.8447	-1.44117	-1.86841	-1.46489	5.1751e-10	1.46165e-08	7.48892e-10	9.21333e-09	1
CUST_9015_PI4	1.35876	173.051	3.86166e-10	AGAP010348-RA	AGAP010348	3L	1920959	1922201	anopheles gambiae pest agap012593-pa	-0.846699	-1.05669	-0.959596	-1.16959	1.1261e-08	2.44783e-09	7.36342e-09	4.15578e-10	0
CUST_6652_PI4	1.39958	172.673	3.91145e-10	AGAP004176-RA	AGAP004176	2R	51228595	51234415	serine threonine-protein kinase	-1.01099	-0.858906	-1.45707	-1.30499	8.53611e-09	1.90624e-07	4.82245e-10	7.60901e-10	0
CUST_5180_PI4	1.08096	172.7	3.90789e-10	AGAP003108-RB	AGAP003108	2R	32496029	32500709	tyrosine-protein kinase	0.716704	0.801357	0.829117	0.91377	6.67325e-09	4.20685e-09	2.84888e-09	5.77424e-10	0
CUST_12123_PI	1.87073	172.461	3.93964e-10	AGAP008889-RA	AGAP008889	3R	20328027	20335643	abc transporter	1.23177	1.23774	0.560695	0.566668	1.62986e-10	2.82415e-10	1.9432e-06	1.28376e-06	0
CUST_10526_PI	1.16295	172.179	3.97762e-10	AGAP011966-RA	AGAP011966	3L	35678897	35685602	transcription termination factor 2	-0.762562	-0.877888	-0.778868	-0.894194	3.58711e-09	2.66945e-09	1.04514e-08	9.58305e-10	0
CUST_11829_PI	2.06347	172.122	3.98538e-10	AGAP008570-RA	AGAP008570	3R	13073871	13079727	steroid dehydrogenase	-1.6099	-1.2904	-1.57828	-1.25879	4.97917e-10	9.30324e-09	9.25877e-10	1.00697e-08	1
CUST_1732_PI4	4.32722	171.93	4.0115e-10	AGAP006222-RA	AGAP006222	2L	28524284	28526141	glucosyl glucuronosyl transferases	2.7875	3.17649	1.85769	2.24668	8.15481e-10	2.09352e-10	9.45443e-08	1.04636e-08	1
CUST_2400_PI4	2.17862	171.588	4.0585e-10	AGAP006885-RA	AGAP006885	2L	39355321	39363783	pre-mrna splicing factor prp8	-1.39605	-1.65973	-1.6027	-1.86639	9.64418e-09	3.03315e-09	4.52517e-09	4.85587e-10	1
CUST_13765_PI	1.72536	171.55	4.06381e-10	AGAP012638-RA	AGAP012638	UNKN	21966311	21967729	anopheles gambiae pest agap012638-pa	-0.970284	-1.42667	-0.964848	-1.42124	2.28396e-08	5.64012e-10	4.85705e-08	3.92384e-10	0
CUST_4790_PI4	0.547942	171.663	4.04818e-10	AGAP002836-RB	AGAP002836	2R	28193323	28200824	dicer-1	-0.377902	-0.396326	-0.396778	-0.415203	2.40606e-09	5.02791e-09	4.96293e-09	1.35453e-09	0
CUST_2705_PI4	1.15744	171.482	4.07317e-10	AGAP007168-RA	AGAP007168	2L	43757885	43765059	lethal neighbor of tid	-0.872972	-0.759887	-0.885879	-0.772793	8.47408e-10	7.98916e-09	1.37967e-09	4.57049e-09	0
DETOX_713_PI4	3.98507	171.151	4.11958e-10	AGAP003714-RA	AGAP003714	2R	42356990	42373450	PX14 - Peroxidase; target probed by LSTM-AGAM-DETOX V3 probe agam-detox-1J16	2.74266	2.8895	2.8396	2.98644	2.88198e-09	1.9157e-09	2.34022e-09	1.19336e-09	1
CUST_12600_PI	2.15937	170.993	4.14184e-10	AGAP009377-RA	AGAP009377	3R	31854484	31855852	cellular retinaldehyde-binding protein	-1.57035	-1.47115	-1.38973	-1.29052	6.19525e-10	1.86738e-09	3.58838e-09	6.97636e-09	1
CUST_7233_PI4	1.63243	170.874	4.15871e-10	AGAP004586-RA	AGAP004586	2R	58102411	58117330	adp-ribosylation factor-related protein 1	-1.07108	-1.23164	-1.09747	-1.25803	4.46288e-09	1.46058e-09	5.47911e-09	8.76634e-10	1
CUST_13104_PI	1.15757	170.821	4.16626e-10	AGAP009880-RA	AGAP009880	3R	44732896	44734846	anaphase-promoting complex subunit 8	-0.775162	-0.855943	-0.855435	-0.936217	5.1224e-09	3.07506e-09	3.09603e-09	7.70644e-10	0
CUST_13222_PI	0.939874	170.804	4.16879e-10	AGAP009997-RA	AGAP009997	3R	47430060	47430884	thioredoxin domain containing 14	-0.585969	-0.670016	-0.887768	-0.971815	4.87023e-08	3.97934e-08	1.62971e-09	2.50143e-10	0
CUST_7548_PI4	1.31665	170.645	4.19158e-10	AGAP001721-RA	AGAP001721	2R	8925598	8927708	signal sequence receptor	-0.951018	-0.910561	-0.954774	-0.914317	1.32327e-09	3.82017e-09	2.21854e-09	2.67003e-09	0
CUST_8603_PI4	1.25362	170.418	4.22436e-10	AGAP000270-RA	AGAP000270	X	4983467	4985283	AGAP000270-PA [Anopheles gambiae str. PEST]	-0.981632	-0.645365	-1.41919	-1.08293	4.61397e-09	1.46866e-06	2.16219e-10	2.38258e-09	0
CUST_12997_PI	0.922772	170.419	4.22423e-10	AGAP009779-RA	AGAP009779	3R	43214894	43216297	ankyrin repeat protein	-0.643193	-0.648555	-0.774294	-0.779656	5.07359e-09	1.26786e-08	1.67683e-09	8.43234e-10	0
DETOX_719_PI4	1.33712	170.284	4.24376e-10	AGAP003502-RA	AGAP003502	2R	38742778	38749440	PX16 - Peroxidase; suspected Ensembl annotation error; cross-hyb with PX16 (AGAP012561-RA); target probed by LSTM-AGAM-DETOX V3 probe agam-detox-2B3	-0.921596	-0.854228	-0.464614	-0.397246	1.21224e-10	6.34335e-10	5.87812e-07	2.05516e-06	0
CUST_6562_PI4	1.30757	169.974	4.28931e-10	AGAP001158-RA	AGAP001158	2R	656192	657861	AGAP001158-PA [Anopheles gambiae str. PEST]	-0.738304	-1.07401	-0.843952	-1.17966	4.47873e-08	1.05225e-09	1.65213e-08	2.66907e-10	0
CUST_2696_PI4	3.57605	169.896	4.3008e-10	AGAP007161-RA	AGAP007161	2L	43610629	43611658	lethal essential for life l2efl	2.66555	1.95844	4.02477	3.31766	1.20752e-08	5.37201e-07	1.57657e-10	1.19498e-09	1
CUST_3112_PI4	1.75021	169.747	4.32294e-10	AGAP007563-RB	AGAP007563	2L	47631652	47716615	n/a	1.03232	1.38905	1.29328	1.65001	4.5519e-08	2.07461e-09	4.70242e-09	2.45246e-10	1
CUST_13507_PI	2.77841	169.728	4.32578e-10	AGAP010282-RA	AGAP010282	3R	52033775	52038486	dna mismatch repair protein spellchecker 1	-1.66685	-2.22187	-1.73364	-2.28866	1.60026e-08	6.83136e-10	1.17307e-08	4.54151e-10	1
CUST_13236_PI	1.1082	169.136	4.41513e-10	AGAP010011-RA	AGAP010011	3R	47581200	47582796	protein memo1-like	-0.716232	-0.836321	-0.8415	-0.961589	1.05169e-08	4.56837e-09	4.25733e-09	5.2509e-10	0
CUST_202_PI42	2.42996	168.841	4.46052e-10	AGAP004849-RA	AGAP004849	2L	4441878	4443314	y6693_drome ame: full=j domain-containing protein cg6693	-1.85179	-1.56627	-2.00132	-1.7158	1.30809e-09	1.19253e-08	7.1943e-10	3.63258e-09	1
CUST_8096_PI4	2.04818	168.849	4.45932e-10	AGAP013097-RA	AGAP013097	X	15800223	15802416	mucin related isoform b	1.37906	1.31782	2.12513	2.06389	3.51045e-08	8.48791e-08	3.69524e-10	4.21503e-10	1
CUST_9937_PI4	1.31466	168.705	4.48156e-10	AGAP011339-RA	AGAP011339	3L	21381652	21382693	madf-domain protein	-0.774001	-1.05987	-0.696984	-0.982853	8.29859e-09	7.00916e-10	8.16416e-08	8.40245e-10	0
CUST_4861_PI4	0.431458	168.582	4.50074e-10	AGAP002886-RA	AGAP002886	2R	28808249	28811747	isoform j	0.223427	0.272462	0.472427	0.521462	1.11055e-06	4.71658e-07	9.85438e-10	1.33474e-10	0
CUST_11713_PI	5.29438	167.968	4.59784e-10	AGAP008449-RA	AGAP008449	3R	10877642	10878471	cuticle protein	0.147688	-1.36547	5.26082	3.74766	0.585015	0.000251864	1.62602e-10	7.58193e-09	0
CUST_8583_PI4	1.67659	167.944	4.60176e-10	AGAP000249-RA	AGAP000249	X	4593069	4595917	endo beta n-acetylglucosaminidase	1.06175	1.29726	1.03376	1.26927	6.1067e-09	8.07996e-10	1.08899e-08	9.02124e-10	1
CUST_12542_PI	1.94689	167.909	4.60733e-10	AGAP009320-RA	AGAP009320	3R	31261163	31263584	AGAP009320-PA [Anopheles gambiae str. PEST]	1.44787	1.30069	1.40039	1.25322	8.15764e-10	6.45325e-09	2.77487e-09	6.08251e-09	1
CUST_6962_PI4	1.57065	167.546	4.66595e-10	AGAP004376-RA	AGAP004376	2R	55497860	55499513	aldose 1-epimerase	0.896885	0.618943	2.02802	1.75007	7.95243e-07	4.34968e-05	1.08772e-10	5.14743e-10	0
CUST_434_PI42	0.929924	167.499	4.67372e-10	AGAP005060-RA	AGAP005060	2L	9149032	9150830	transmembrane 7 superfamily member 3	-0.636702	-0.662083	-0.781671	-0.807051	7.10882e-09	1.63294e-08	2.46597e-09	7.77108e-10	0
CUST_12186_PI	0.917517	167.718	4.63808e-10	AGAP008951-RA	AGAP008951	3R	21791437	21793372	myosin i	-0.541166	-0.555318	-1.03167	-1.04583	2.7843e-07	4.84365e-07	4.5608e-10	2.29733e-10	0
CUST_3057_PI4	0.676119	167.559	4.66398e-10	AGAP007511-RA	AGAP007511	2L	47002695	47005242	dead box atp-dependent rna helicase	-0.344179	-0.298276	-0.843889	-0.797986	1.73302e-06	2.38955e-05	2.88617e-10	2.36272e-10	0
DETOX_542_PI4	2.84866	167.348	4.69839e-10	AGAP004248-RA	AGAP004248	2R	53209757	53211971	GPX1 - Glutathione dependent peroxidase; target probed by LSTM-AGAM-DETOX V3 probe agam-detox-1B23	1.69587	1.82008	0.308013	0.432227	2.16713e-10	2.70569e-10	0.00766697	0.000485387	0
CUST_5735_PI4	2.66567	166.918	4.76972e-10	AGAP013362-RA	AGAP013362	2R	39350733	39351986	AGAP013362-PA [Anopheles gambiae str. PEST]	1.25219	2.28488	0.688988	1.72168	6.03163e-08	7.5517e-11	3.63284e-05	1.81983e-09	0
CUST_6978_PI4	2.09027	166.697	4.80682e-10	AGAP004400-RB	AGAP004400	2R	55672776	55673505	cytochrome c oxidase polypeptide	1.06616	1.75999	1.43354	2.12737	3.1955e-07	1.69861e-09	1.76081e-08	1.53009e-10	1
CUST_2589_PI4	0.749573	166.713	4.80404e-10	AGAP007063-RA	AGAP007063	2L	42126194	42127751	ensangg00000005748 protein	-0.509734	-0.539533	-0.405164	-0.434963	8.48257e-10	1.15953e-09	3.02421e-08	7.75952e-09	0
CUST_75_PI422	1.55273	166.561	4.8297e-10	AGAP004739-RA	AGAP004739	2L	2976111	2977915	h aca ribonucleoprotein complex subunit 4	-0.835823	-0.83686	-1.84182	-1.84285	1.3857e-06	1.68239e-06	2.49088e-10	2.20721e-10	0
DETOX_601_PI4	1.46478	165.955	4.9338e-10	AGAP004379-RA	AGAP004379	2R	55503065	55504085	GSTD6 - Glutathion S-transferase; target probed by LSTM-AGAM-DETOX V3 probe agam-detox-1M24	-1.02825	-1.04317	-1.01931	-1.03424	1.92025e-09	3.46884e-09	4.51937e-09	2.47914e-09	1
CUST_9356_PI4	1.44078	165.896	4.94412e-10	AGAP010711-RA	AGAP010711	3L	8901319	8904939	importin (ran-binding protein)	-0.950645	-1.07879	-1.04187	-1.17001	7.41142e-09	2.36116e-09	3.51983e-09	7.92704e-10	0
CUST_4984_PI4	0.601898	166.001	4.92594e-10	AGAP002967-RA	AGAP002967	2R	30250912	30255649	blooms syndrome dna helicase	-0.389404	-0.458401	-0.366712	-0.435709	3.42273e-09	1.93551e-09	2.45011e-08	1.56706e-09	0
CUST_5521_PI4	2.67411	165.707	4.97719e-10	AGAP003367-RA	AGAP003367	2R	36893102	36893840	nadh dehydrogenase	1.6515	2.09705	1.81219	2.25774	1.49338e-08	1.73208e-09	9.19053e-09	5.36264e-10	1
CUST_9186_PI4	2.22372	165.733	4.97265e-10	AGAP010519-RA	AGAP010519	3L	5610334	5629709	kinesin-like protein kif1a	1.61465	1.51833	1.79495	1.69862	2.69522e-09	9.34149e-09	1.37673e-09	1.92384e-09	1
DETOX_806_PI4	1.30013	165.46	5.02081e-10	AGAP007543-RA	AGAP007543	2L	47438235	47439649	TPX3 - Thioredoxin dependent peroxidase; target probed by LSTM-AGAM-DETOX V3 probe agam-detox-1B6	-0.96214	-0.874429	-0.961618	-0.873907	1.12435e-09	7.9442e-09	2.68364e-09	4.8717e-09	0
CUST_3546_PI4	3.39571	165.234	5.06111e-10	AGAP001969-RA	AGAP001969	2R	12990761	12991837	ubiquitin c	1.2183	2.98054	2.29672	4.05896	3.40516e-05	2.75306e-09	5.24955e-08	7.13688e-11	0
CUST_1852_PI4	2.3615	165.201	5.06702e-10	AGAP006376-RB	AGAP006376	2L	30776928	30826776	par domain protein	1.68056	1.62474	1.34493	1.2891	5.50896e-10	1.66838e-09	1.44163e-08	1.55976e-08	1
CUST_8387_PI4	1.03662	165.335	5.04312e-10	AGAP013126-RA	AGAP013126	X	20358718	20359218	frequenin isoform c	0.810494	0.610791	1.02173	0.822022	2.41088e-09	2.11662e-07	6.34161e-10	3.41619e-09	0
CUST_8630_PI4	0.637552	165.165	5.07355e-10	AGAP000284-RA	AGAP000284	X	5112278	5114815	cytochrome p450	-0.446222	-0.453864	-0.409273	-0.416915	1.2307e-09	3.65359e-09	1.18566e-08	4.45679e-09	0
CUST_2573_PI4	1.52462	164.991	5.10481e-10	AGAP007046-RA	AGAP007046	2L	41624490	41644582	voltage-gated potassium channel	1.02706	1.08104	1.34481	1.39879	1.62176e-08	1.30471e-08	1.07474e-09	5.61584e-10	1
CUST_2665_PI4	1.09361	165.003	5.10267e-10	AGAP007135-RA	AGAP007135	2L	43341359	43368282	tripartite motif protein	0.745736	0.698253	1.136	1.08851	2.66483e-08	1.68005e-07	6.8504e-10	5.58446e-10	0
CUST_9120_PI4	1.4193	164.872	5.12647e-10	AGAP010453-RA	AGAP010453	3L	3871165	3872426	wd repeat protein 74	-0.833027	-0.973077	-1.44426	-1.58431	2.62804e-07	6.36549e-08	7.15654e-10	2.08774e-10	0
CUST_4760_PI4	1.08744	164.886	5.12388e-10	AGAP002802-RA	AGAP002802	2R	27742225	27762549	fasciclin ii	0.779171	0.708351	1.05058	0.979761	9.72812e-09	5.4385e-08	6.12564e-10	9.40453e-10	0
CUST_5733_PI4	1.79466	164.621	5.17234e-10	AGAP003542-RA	AGAP003542	2R	39354933	39356703	epoxide hydrolase	-1.50147	-0.9719	-1.35377	-0.8242	1.97506e-10	6.06659e-08	1.41722e-09	2.44317e-07	0
CUST_6183_PI4	1.28158	164.688	5.1601e-10	AGAP003861-RA	AGAP003861	2R	44676742	44678068	peptide mitochondrial	-1.25964	0.142867	-1.07165	0.330856	2.63942e-10	0.08002	6.47726e-09	0.00046671	0
CUST_8346_PI4	2.59224	164.35	5.2224e-10	AGAP000009-RB	AGAP000009	X	97670	114021	syntaxin binding protein 5	1.92684	1.64317	2.48092	2.19725	5.57133e-09	5.33974e-08	4.88675e-10	1.53683e-09	1
CUST_437_PI42	0.828552	164.389	5.21522e-10	AGAP005062-RA	AGAP005062	2L	9155189	9159529	cleavage and polyadenylation specificity factor subunit 6	-0.488844	-0.643328	-0.305378	-0.459862	2.10908e-09	3.44764e-10	1.42567e-06	7.07403e-09	0
CUST_8615_PI4	1.1769	163.965	5.29454e-10	AGAP000255-RC	AGAP000255	X	4818589	4894449	discs large isoform k	0.86144	0.738985	1.17275	1.0503	7.38174e-09	1.47707e-07	7.97178e-10	1.26748e-09	0
CUST_11146_PI	2.68552	163.769	5.33159e-10	AGAP007851-RA	AGAP007851	3R	2114232	2115606	kda salivary secreted protein	1.08465	2.11888	-0.158678	0.875555	6.91526e-08	4.37661e-11	0.124099	8.20717e-07	0
CUST_10320_PI	3.23731	163.235	5.43438e-10	AGAP011738-RA	AGAP011738	3L	32751102	32755016	AGAP011738-PA [Anopheles gambiae str. PEST]	2.48495	2.02992	2.91466	2.45963	2.17505e-09	5.24812e-08	8.5881e-10	3.54367e-09	1
CUST_6428_PI4	1.93294	163.355	5.41112e-10	AGAP004057-RA	AGAP004057	2R	49099419	49101066	glutamyl-trna amidotransferase subunit a	-1.39946	-1.32828	-1.28346	-1.21229	1.05799e-09	2.39737e-09	3.55288e-09	6.12652e-09	1
CUST_7202_PI4	1.74781	163.253	5.43084e-10	AGAP001528-RA	AGAP001528	2R	5856010	5856568	upf0235 protein c15orf40 homolog	-1.29256	-1.16494	-1.45698	-1.32937	2.54164e-09	1.74268e-08	1.35781e-09	2.53093e-09	1
CUST_10671_PI	1.27907	163.151	5.45078e-10	AGAP012112-RA	AGAP012112	3L	37763207	37764974	glucose dehydrogenase	-1.05607	-0.721268	-1.07899	-0.744188	4.62181e-10	9.94743e-08	1.04145e-09	3.82613e-08	0
CUST_1774_PI4	1.19352	163.147	5.45164e-10	AGAP006260-RB	AGAP006260	2L	28709029	28740710	z band alternatively spliced pdz-motif protein isoform b	0.611968	0.686884	1.37235	1.44726	2.4443e-06	9.4512e-07	4.05747e-10	1.88732e-10	0
CUST_9409_PI4	5.25839	163.023	5.47578e-10	AGAP010766-RA	AGAP010766	3L	10021853	10023142	juvenile hormone-inducible	3.62507	3.42115	1.95018	1.74626	2.05938e-10	4.75101e-10	2.70827e-07	8.25543e-07	1
CUST_3181_PI4	0.756575	163.018	5.47689e-10	AGAP007626-RA	AGAP007626	2L	48385937	48387173	wd repeat protein 61	-0.540426	-0.515279	-0.662216	-0.637068	6.15558e-09	1.95052e-08	1.11354e-09	1.22488e-09	0
CUST_3247_PI4	1.60674	162.683	5.54319e-10	AGAP007684-RB	AGAP007684	2L	49013496	49033316	tubulointerstitial nephritis antigen	1.02902	0.990423	1.76508	1.72648	1.2617e-07	2.33347e-07	3.37446e-10	3.93716e-10	0
CUST_1967_PI4	2.79121	162.441	5.59147e-10	AGAP005803-RA	AGAP005803	2L	21202719	21236613	isoform f	1.97605	1.96062	2.18115	2.16571	3.59319e-09	8.81375e-09	2.61083e-09	1.76877e-09	1
CUST_7011_PI4	1.0483	162.434	5.59304e-10	AGAP004434-RA	AGAP004434	2R	55991218	55994644	histone acetyltransferase gcn5	-0.73524	-0.729872	-0.895344	-0.889976	6.83745e-09	1.83442e-08	1.78802e-09	1.1159e-09	0
CUST_2651_PI4	1.93055	162.241	5.63198e-10	AGAP007120-RA	AGAP007120	2L	43043577	43044650	nucleoside diphosphate kinase	-1.06636	-1.58546	-1.34245	-1.86154	1.21594e-07	1.87868e-09	1.25437e-08	2.4988e-10	1
CUST_9232_PI4	1.09751	162.04	5.67284e-10	AGAP010574-RA	AGAP010574	3L	6451092	6453212	testis-expressed sequence 10 protein homolog	-0.529225	-0.822276	-1.02753	-1.32058	2.40832e-06	4.0119e-08	3.2198e-09	1.17213e-10	0
CUST_7074_PI4	1.16714	161.873	5.70723e-10	AGAP004458-RB	AGAP004458	2R	56695814	56702772	internalin a	0.99353	0.492449	1.3577	0.856615	2.09819e-09	1.44429e-05	2.1318e-10	1.88222e-08	0
CUST_10255_PI	0.791982	161.321	5.82239e-10	AGAP011673-RA	AGAP011673	3L	31260533	31261056	isoform a	-0.624492	-0.461651	-0.779809	-0.616968	2.57009e-09	2.15026e-07	5.76013e-10	4.51616e-09	0
CUST_12490_PI	0.793139	161	5.89042e-10	AGAP009260-RA	AGAP009260	3R	30053093	30053650	centrin	0.599853	0.501232	0.734061	0.635441	3.22881e-09	8.84447e-08	1.17702e-09	2.7737e-09	0
CUST_3977_PI4	2.10386	160.877	5.91682e-10	AGAP002263-RD	AGAP002263	2R	18343910	18357222	choline-phosphate cytidylyltransferase b	0.979823	1.8304	1.32013	2.17071	9.87083e-07	1.53284e-09	6.21828e-08	1.61102e-10	0
CUST_7899_PI4	1.69303	160.756	5.94283e-10	AGAP000086-RA	AGAP000086	X	1448592	1478833	isoform d	1.23578	1.11895	1.53097	1.41414	5.92126e-09	2.9483e-08	8.25904e-10	1.57904e-09	1
CUST_8318_PI4	1.66738	160.702	5.9546e-10	AGAP001026-RA	AGAP001026	X	19721319	19723125	zinc carboxypeptidase	1.32791	0.9857	1.11528	0.773073	2.48711e-10	1.20171e-08	2.94235e-09	1.42888e-07	0
CUST_12382_PI	1.00218	160.837	5.92541e-10	AGAP009153-RA	AGAP009153	3R	27689403	27690443	ga20842	-0.739426	-0.648999	-0.930268	-0.839841	4.8454e-09	7.81019e-08	1.32455e-09	1.87747e-09	0
DETOX_722_PI4	1.6487	160.52	5.99421e-10	AGAP009978-RA	AGAP009978	3R	47043842	47053562	PX2 - Peroxidase; target probed by LSTM-AGAM-DETOX V3 probe agam-detox-1J5	-1.08627	-1.23964	-1.1254	-1.27877	6.05883e-09	2.87078e-09	8.65147e-09	1.29433e-09	1
CUST_575_PI42	1.7216	160.439	6.01181e-10	AGAP005176-RA	AGAP005176	2L	11407606	11409098	cdc6	-1.17088	-1.25507	-1.03759	-1.12178	2.00743e-09	1.29559e-09	1.14109e-08	3.89356e-09	1
CUST_42_PI422	1.34225	160.043	6.09934e-10	AGAP004708-RA	AGAP004708	2L	2471997	2474401	arginyl-trna synthetase	-0.796658	-1.04828	-1.05761	-1.30923	6.72217e-08	7.13273e-09	6.44853e-09	3.33504e-10	0
CUST_13813_PI	1.1397	159.945	6.12116e-10	AGAP012693-RA	AGAP012693	UNKN	23853377	23854431	fasciclin isoform b	0.801906	0.789488	0.982395	0.969976	7.40343e-09	2.28782e-08	1.90155e-09	1.24017e-09	0
CUST_5895_PI4	3.2384	159.794	6.15498e-10	AGAP003646-RA	AGAP003646	2R	40949735	40951358	AGAP003646-PA [Anopheles gambiae str. PEST]	-2.63507	-1.88045	-2.54819	-1.79357	4.6601e-10	3.46812e-08	1.09168e-09	4.62345e-08	1
CUST_10335_PI	1.49356	159.838	6.1452e-10	AGAP011753-RA	AGAP011753	3L	32927854	32928735	isoform b	-1.11096	-0.955155	-1.40105	-1.24524	5.83392e-09	4.70286e-08	5.98542e-10	1.89802e-09	0
DETOX_316_PI4	0.650022	159.663	6.18467e-10	AGAP003522-RA	AGAP003522	2R	39114041	39115843	CYP329A1 - Cytochrome P450 monooxygenase; target probed by LSTM-AGAM-DETOX V3 probe agam-detox-1M10	-0.534381	-0.364887	-0.596219	-0.426724	8.91885e-10	2.32766e-07	9.20384e-10	1.9303e-08	0
CUST_2081_PI4	2.2264	159.431	6.23739e-10	AGAP006590-RC	AGAP006590	2L	34288135	34391778	still life	1.52091	1.44494	2.26644	2.19047	3.57956e-08	8.82139e-08	5.3077e-10	6.58174e-10	1
CUST_12689_PI	2.3691	159.343	6.25748e-10	AGAP009470-RA	AGAP009470	3R	34013801	34014861	abc transporter	-1.66097	-1.68857	-1.71167	-1.73927	3.30583e-09	3.86788e-09	3.31075e-09	2.30087e-09	1
CUST_859_PI42	1.03223	158.957	6.34692e-10	AGAP005421-RA	AGAP005421	2L	15373100	15374728	cytochrome oxidase biogenesis protein (oxa1 mitochondrial)	0.801579	0.645633	0.879831	0.723884	1.55023e-09	3.76638e-08	1.11393e-09	6.84502e-09	0
CUST_4132_PI4	1.07121	158.804	6.38263e-10	AGAP002355-RA	AGAP002355	2R	20583976	20591576	glutamine synthetase 2 (glutamate-amonia ligase)	0.946056	0.384846	1.2691	0.707891	1.78798e-09	6.25682e-05	1.59426e-10	7.05396e-08	0
CUST_8309_PI4	2.96485	158.729	6.4004e-10	AGAP001023-RE	AGAP001023	X	19654476	19663046	isoform e	2.4935	1.60365	2.52677	1.63692	4.24653e-10	2.2415e-07	1.34539e-09	8.41899e-08	1
CUST_649_PI42	2.084	158.584	6.43451e-10	AGAP005243-RA	AGAP005243	2L	12732251	12764561	dynein light chain axonemal	1.20979	1.658	1.57104	2.01924	8.71988e-08	4.22503e-09	7.80716e-09	3.24771e-10	1
CUST_13055_PI	1.35682	158.611	6.4282e-10	AGAP009825-RA	AGAP009825	3R	43819438	43820572	gametocyte-specific factor 1	-0.822731	-1.06633	-0.987135	-1.23073	3.8539e-08	2.9759e-09	7.18289e-09	4.65097e-10	0
CUST_2154_PI4	1.34211	158.584	6.43464e-10	AGAP006652-RA	AGAP006652	2L	35683643	35695365	n/a	-0.940131	-0.957802	-0.94525	-0.962922	2.89177e-09	3.86531e-09	4.4943e-09	2.76341e-09	0
CUST_6195_PI4	1.16871	158.475	6.46051e-10	AGAP013233-RA	AGAP013233	2R	44708122	44710575	ring finger and wd repeat domain 2	-0.801342	-0.83687	-0.648465	-0.683993	1.06129e-09	2.36369e-09	4.25481e-08	1.07863e-08	0
CUST_86_PI422	0.916373	158.419	6.47378e-10	AGAP004747-RA	AGAP004747	2L	3034074	3037570	uncharacterized protein	-0.612006	-0.631129	-0.870584	-0.889707	2.75808e-08	7.15804e-08	1.88218e-09	6.40184e-10	0
CUST_8978_PI4	1.60642	158.127	6.54397e-10	AGAP010312-RA	AGAP010312	3L	168600	195379	protein spitz-like	-0.977193	-1.26283	-1.15311	-1.43874	3.45993e-08	2.82591e-09	7.97613e-09	5.05213e-10	0
CUST_494_PI42	0.857706	157.892	6.6011e-10	AGAP005107-RA	AGAP005107	2L	10184952	10185475	AGAP005107-PA [Anopheles gambiae str. PEST]	-0.550135	-0.657307	-0.519177	-0.62635	5.52077e-09	1.74331e-09	2.5525e-08	1.81421e-09	0
CUST_5568_PI4	2.3198	157.383	6.7268e-10	AGAP013215-RA	AGAP013215	2R	37468422	37469539	zinc finger protein 313	-1.46319	-1.79612	-1.58355	-1.91648	1.5184e-08	2.23148e-09	9.40171e-09	8.4334e-10	1
CUST_12864_PI	1.65675	157.033	6.81477e-10	AGAP009642-RA	AGAP009642	3R	37484416	37488167	prohibitin	-1.16508	-1.17583	-1.2345	-1.24525	4.19237e-09	4.69522e-09	2.68941e-09	2.1843e-09	1
CUST_7266_PI4	1.89795	156.93	6.84092e-10	AGAP004615-RA	AGAP004615	2R	58508047	58514841	dna polymerase epsilon	-1.21488	-1.45765	-1.17546	-1.41823	7.35483e-09	1.39796e-09	1.62862e-08	1.52532e-09	1
CUST_7337_PI4	1.42166	156.926	6.84201e-10	AGAP013091-RA	AGAP013091	2R	6144546	6146226	AGAP013091-PA [Anopheles gambiae str. PEST]	-1.07633	-0.928575	-1.05691	-0.909148	1.0188e-09	2.0594e-08	4.74533e-09	1.17005e-08	0
CUST_5562_PI4	0.834803	156.865	6.85744e-10	AGAP003404-RA	AGAP003404	2R	37421091	37421762	phosphatidylinositol n-acetylglucosaminyltransferase subunit h	-0.586673	-0.592077	-0.633102	-0.638506	3.8198e-09	1.28635e-08	6.01219e-09	2.41189e-09	0
CUST_5176_PI4	3.47465	156.39	6.98004e-10	AGAP003083-RA	AGAP003083	2R	32307324	32308844	lysosomal acid	-2.34839	-2.24299	-1.11257	-1.00718	2.41725e-10	5.13992e-10	1.28922e-06	3.29211e-06	1
DETOX_714_PI4	3.22128	156.2	7.02973e-10	AGAP003714-RA	AGAP003714	2R	42356990	42373450	PX14 - Peroxidase; target probed by LSTM-AGAM-DETOX V3 probe agam-detox-1J16; alternative detox probe for AG_DETOX_P238	2.1695	2.37819	2.28846	2.49716	6.52937e-09	3.48018e-09	5.40054e-09	1.58726e-09	1
CUST_13739_PI	1.0051	156.21	7.02713e-10	AGAP012607-RA	AGAP012607	UNKN	19475368	19475832	transmembrane protein 14c	-0.821503	-0.529288	-1.05648	-0.764267	3.29528e-09	6.26246e-07	2.61691e-10	8.94181e-09	0
CUST_10852_PI	0.966562	156.229	7.02221e-10	AGAP012297-RA	AGAP012297	3L	39838882	39841830	dna polymerase theta	-0.624021	-0.736649	-0.6708	-0.783428	9.71992e-09	5.22764e-09	1.51333e-08	1.19201e-09	0
CUST_3983_PI4	1.73716	156.098	7.05661e-10	AGAP002259-RA	AGAP002259	2R	18253438	18254934	structure-specific endonuclease subunit slx1	-1.39263	-1.0327	-1.50145	-1.14153	1.15512e-09	6.64463e-08	9.50056e-10	1.49627e-08	1
CUST_13700_PI	1.2661	155.997	7.08334e-10	AGAP012561-RA	AGAP012561	UNKN	16263382	16263989	oxidase peroxidase	-0.878582	-0.810756	-0.461726	-0.3939	2.08835e-10	1.1084e-09	6.0228e-07	2.19445e-06	0
CUST_8252_PI4	1.58691	155.932	7.10059e-10	AGAP000969-RD	AGAP000969	X	18590129	18616690	isoform a	1.22853	0.422119	2.14003	1.33362	3.36685e-08	0.00134237	7.6759e-11	1.53966e-08	0
CUST_2650_PI4	2.26466	155.478	7.22243e-10	AGAP007119-RA	AGAP007119	2L	43040522	43043135	mitochondrial sideroflexin tricarboxylate transporter	1.03594	1.85033	0.24111	1.0555	3.8218e-08	6.73669e-11	0.0168534	3.60887e-08	0
CUST_9430_PI4	1.04552	155.503	7.21574e-10	AGAP010787-RA	AGAP010787	3L	10350728	10355154	timeout timeless-2	-0.747497	-0.73011	-0.711553	-0.694165	1.78314e-09	5.50342e-09	7.37823e-09	5.9683e-09	0
CUST_8347_PI4	2.54052	155.207	7.29647e-10	AGAP000009-RA	AGAP000009	X	97670	114021	isoform b	1.86105	1.64975	2.37976	2.16847	8.04828e-09	6.12712e-08	9.56337e-10	1.88778e-09	1
CUST_13911_PI	1.48662	155.271	7.27904e-10	AGAP012804-RA	AGAP012804	UNKN	30185550	30186236	mitochondrial	-1.04323	-0.964768	-1.48019	-1.40172	2.09486e-08	1.1963e-07	9.43809e-10	1.04081e-09	0
CUST_8257_PI4	0.776734	155.248	7.28512e-10	AGAP000967-RA	AGAP000967	X	18569272	18570787	receptor-binding cancer antigen expressed on o cells	-0.502259	-0.59242	-0.49276	-0.58292	6.18143e-09	3.55451e-09	2.86751e-08	1.8725e-09	0
CUST_3979_PI4	2.12663	155.125	7.31898e-10	AGAP002263-RB	AGAP002263	2R	18343910	18357222	choline-phosphate cytidylyltransferase b	0.992475	1.8548	1.30431	2.16664	1.09674e-06	1.59099e-09	8.53037e-08	2.08671e-10	0
CUST_3980_PI4	2.10401	154.894	7.38295e-10	AGAP002263-RE	AGAP002263	2R	18343910	18357222	choline-phosphate cytidylyltransferase b	0.996119	1.8279	1.3017	2.13349	9.18358e-07	1.67968e-09	7.81663e-08	2.17572e-10	0
CUST_9826_PI4	1.29539	154.895	7.38283e-10	AGAP011213-RA	AGAP011213	3L	19425162	19427103	isoform e	0.927771	0.776532	1.39068	1.23944	2.419e-08	3.8126e-07	5.39352e-10	1.25935e-09	0
CUST_6850_PI4	1.12984	154.897	7.38204e-10	AGAP004287-RA	AGAP004287	2R	54056971	54065531	zinc metalloprotease	0.791896	0.764346	1.04728	1.01973	1.51171e-08	4.54587e-08	1.27069e-09	1.14352e-09	0
CUST_3060_PI4	0.729553	155.059	7.33713e-10	AGAP007513-RA	AGAP007513	2L	47111200	47112840	zinc finger protein 224	-0.534101	-0.492255	-0.602436	-0.560591	3.43607e-09	3.03295e-08	3.07037e-09	3.26913e-09	0
CUST_37_PI422	0.787422	154.7	7.43733e-10	AGAP004704-RA	AGAP004704	2L	2253748	2255495	cpg binding protein	-0.301552	-0.699262	-0.501883	-0.899592	1.75794e-05	2.68411e-09	1.12488e-07	1.24448e-10	0
CUST_13966_PI	0.913816	154.568	7.47445e-10	AGAP012860-RA	AGAP012860	UNKN	34687343	34687651	chondroitin 4-sulfotransferase	-0.553279	-0.7153	-0.684763	-0.846783	4.23568e-08	8.47481e-09	1.38937e-08	5.48772e-10	0
CUST_8092_PI4	1.1394	154.309	7.54789e-10	AGAP000862-RA	AGAP000862	X	15870646	15874557	neutral alpha-glucosidase ab precursor (glucosidase ii alpha subunit) (alpha glucosidase 2)	-0.880628	-0.716206	-0.979513	-0.81509	2.06551e-09	4.76686e-08	1.36335e-09	7.01597e-09	0
CUST_6293_PI4	1.01517	154.3	7.55043e-10	AGAP003940-RA	AGAP003940	2R	46587892	46593828	forkhead box transcription factor subgroup n2	-0.747418	-0.671999	-0.60474	-0.529321	5.77772e-10	4.13536e-09	1.37154e-08	4.05904e-08	0
CUST_10502_PI	3.14993	153.732	7.71484e-10	AGAP011938-RA	AGAP011938	3L	35400270	35406726	lamin	-2.43611	-1.98184	-2.19176	-1.7375	6.42748e-10	9.2174e-09	2.92319e-09	3.50181e-08	1
CUST_13530_PI	1.39701	153.632	7.74408e-10	AGAP010305-RA	AGAP010305	3R	53004969	53006434	u3 small nucleolar rna (u3 snorna) associated protein	-0.709462	-1.16893	-0.995636	-1.4551	6.73324e-07	2.97202e-09	1.84221e-08	2.21706e-10	0
CUST_7497_PI4	1.34354	153.666	7.73421e-10	AGAP001185-RA	AGAP001185	2R	820755	823404	sodium solute symporter	1.11871	0.743241	1.0843	0.708828	4.97706e-10	6.9743e-08	9.6053e-10	1.01992e-07	0
CUST_7380_PI4	0.888531	153.717	7.71915e-10	AGAP001577-RA	AGAP001577	2R	6374968	6432123	forkhead box subgroup o	0.588601	0.66104	0.666456	0.738895	1.05534e-08	1.00501e-08	9.1616e-09	1.29784e-09	0
DETOX_565_PI4	1.5897	153.412	7.8092e-10	AGAP010647-RA	AGAP010647	3L	7953733	7954808	GSG8 - Salivary gland protein; target probed by LSTM-AGAM-DETOX V3 probe agam-detox-1O4	1.37713	0.705148	1.74238	1.07039	2.09322e-09	4.687e-06	2.05657e-10	4.38729e-08	0
CUST_12746_PI	2.26087	153.029	7.92403e-10	AGAP009526-RA	AGAP009526	3R	35304956	35306673	cytochrome c oxidase subunit viia	1.58378	1.51293	2.14432	2.07347	2.22204e-08	4.10519e-08	7.73478e-10	1.08654e-09	1
CUST_284_PI42	1.60627	153.084	7.90744e-10	AGAP013228-RA	AGAP013228	2L	47267064	47270247	heat shock protein 67b2	-1.3023	-0.927766	-1.14943	-0.774896	3.38983e-10	5.07431e-08	4.52021e-09	1.91093e-07	0
CUST_2980_PI4	2.96564	152.739	8.01227e-10	AGAP007419-RA	AGAP007419	2L	46530460	46532416	loc445875 protein	-2.4	-1.73664	-2.2618	-1.59845	5.5615e-10	3.11384e-08	1.54344e-09	6.63755e-08	1
CUST_6498_PI4	1.86009	152.646	8.04075e-10	AGAP004108-RA	AGAP004108	2R	50045071	50046672	lachesin	-1.37507	-1.25263	-1.3686	-1.24616	1.91335e-09	8.17329e-09	2.97542e-09	7.08146e-09	1
CUST_2002_PI4	1.12274	152.683	8.02925e-10	AGAP006518-RA	AGAP006518	2L	33776282	33777612	charged multivesicular body protein	-0.847185	-0.729813	-0.94816	-0.830788	2.75421e-09	4.29915e-08	2.2128e-09	5.26912e-09	0
CUST_2218_PI4	5.80347	152.489	8.08913e-10	AGAP006709-RA	AGAP006709	2L	37118475	37119488	chymotrypsin 1	-4.33301	-3.71612	-3.28619	-2.6693	4.14468e-10	2.84894e-09	1.15666e-08	1.0999e-07	1
CUST_797_PI42	1.28991	152.478	8.09259e-10	AGAP005365-RA	AGAP005365	2L	14658769	14660171	brix domain-containing protein 2	-0.695512	-0.831438	-1.39468	-1.5306	1.47987e-06	3.25155e-07	9.70068e-10	2.63429e-10	0
CUST_12126_PI	4.58325	152.31	8.1448e-10	AGAP008892-RA	AGAP008892	3R	20451456	20453496	---NA---	3.02418	3.07062	1.46476	1.51121	4.20828e-10	4.11552e-10	1.58871e-06	1.06972e-06	1
CUST_5064_PI4	1.20603	152.323	8.14057e-10	AGAP003006-RA	AGAP003006	2R	31010380	31011662	nbp2b protein	-0.729161	-0.853156	-1.17069	-1.29469	2.05206e-07	5.58294e-08	1.54531e-09	3.78521e-10	0
CUST_6394_PI4	1.21041	152.217	8.17392e-10	AGAP004018-RA	AGAP004018	2R	47887680	47910298	isoform a	-0.882539	-0.815936	-1.02556	-0.958955	4.70831e-09	4.28923e-08	3.22614e-09	3.03482e-09	0
DETOX_567_PI4	1.58103	151.981	8.24811e-10	AGAP010647-RA	AGAP010647	3L	7953733	7954808	GSG8 - Salivary gland protein; target probed by LSTM-AGAM-DETOX V3 probe agam-detox-1O4; alternative detox probe for AG_DETOX_P189	1.36162	0.692138	1.76978	1.1003	2.69545e-09	6.70066e-06	2.08307e-10	3.73341e-08	0
CUST_8892_PI4	1.49012	152.017	8.23691e-10	AGAP000500-RB	AGAP000500	X	8780077	8799840	nadph-cytochrome p450 reductase	1.0032	1.10184	0.999399	1.09804	5.07063e-09	4.45377e-09	1.35023e-08	2.6575e-09	0
CUST_8456_PI4	0.969079	151.99	8.24541e-10	AGAP001091-RB	AGAP001091	X	23957193	23998340	cg1973 cg1973-pa	-0.714555	-0.654585	-0.70787	-0.647901	1.69678e-09	1.73431e-08	7.14742e-09	8.65462e-09	0
CUST_9921_PI4	1.34159	151.878	8.28096e-10	AGAP011323-RA	AGAP011323	3L	21075085	21075773	non-histone protein 10-like	-0.90481	-0.957727	-1.15767	-1.21058	1.80541e-08	3.51527e-08	4.114e-09	1.08124e-09	0
CUST_2745_PI4	1.52517	151.767	8.31629e-10	AGAP007202-RA	AGAP007202	2L	44269904	44270752	AGAP007202-PA [Anopheles gambiae str. PEST]	-1.24845	-0.672395	-1.81005	-1.23399	8.72268e-09	9.06903e-06	1.62667e-10	1.1495e-08	0
CUST_13809_PI	0.991285	151.691	8.34068e-10	AGAP012686-RA	AGAP012686	UNKN	23588386	23589474	zinc finger protein 58	-0.661969	-0.730483	-0.766073	-0.834587	1.22663e-08	1.17282e-08	6.83453e-09	1.33463e-09	0
CUST_6122_PI4	3.00299	151.596	8.37132e-10	AGAP003785-RB	AGAP003785	2R	43290670	43300083	glucose dehydrogenase	-1.67907	-1.83671	0.00175257	-0.155882	8.1346e-10	4.30285e-10	0.986463	0.142509	0
CUST_2998_PI4	2.94183	151.467	8.41278e-10	AGAP007455-RA	AGAP007455	2L	46649372	46651017	membrane glycoprotein lig-1	-2.60377	-1.32646	-2.94324	-1.66594	9.06096e-10	2.32651e-06	3.25426e-10	1.68321e-07	1
CUST_3931_PI4	2.77261	151.362	8.44704e-10	AGAP002226-RA	AGAP002226	2R	17736711	17780265	diacylglycerol kinase	1.74598	2.11945	2.12925	2.50272	3.79776e-08	5.13837e-09	4.87478e-09	6.91629e-10	1
CUST_8311_PI4	3.08827	151.101	8.53235e-10	AGAP001023-RB	AGAP001023	X	19654476	19663046	isoform e	2.59555	1.67336	2.57644	1.65425	5.09467e-10	2.40466e-07	1.89043e-09	1.35196e-07	1
CUST_13166_PI	1.37039	151.14	8.51957e-10	AGAP009941-RA	AGAP009941	3R	45755902	45766714	uncharacterized secreted conserved protein	-0.882772	-1.04814	-0.873711	-1.03908	8.47598e-09	3.00202e-09	2.37138e-08	1.9271e-09	0
CUST_7234_PI4	1.889	150.944	8.58433e-10	AGAP004587-RA	AGAP004587	2R	58120393	58122482	isoform a	-1.12454	-1.51632	-1.05751	-1.44929	2.02793e-08	9.15957e-10	5.49853e-08	1.30943e-09	1
CUST_6862_PI4	1.38926	150.851	8.61532e-10	AGAP013475-RA	AGAP013475	2R	54455416	54456124	peptidyl-prolyl cis-trans isomerase nima-interacting 1	-0.983013	-0.954137	-1.21398	-1.1851	1.165e-08	2.37947e-08	1.53251e-09	1.64936e-09	0
CUST_11374_PI	0.81731	150.67	8.67566e-10	AGAP008084-RA	AGAP008084	3R	5288884	5290043	tata-box-binding protein	-0.62652	-0.491577	-0.810423	-0.67548	5.73496e-09	3.1479e-07	1.14463e-09	4.04333e-09	0
CUST_13246_PI	0.911141	150.552	8.71554e-10	AGAP010021-RA	AGAP010021	3R	47845820	47857743	neurogenic locus notch protein	0.472997	0.474384	1.09058	1.09197	2.36872e-06	7.47309e-06	8.12564e-10	3.51324e-10	0
CUST_7055_PI4	2.10076	150.232	8.82427e-10	AGAP004459-RA	AGAP004459	2R	56703770	56706974	cg12276	-1.29138	-1.65498	-1.21037	-1.57396	1.38642e-08	1.07101e-09	3.76472e-08	1.65933e-09	1
CUST_1773_PI4	1.1847	150.346	8.78539e-10	AGAP006260-RC	AGAP006260	2L	28709029	28740710	z band alternatively spliced pdz-motif protein isoform o	0.586035	0.644295	1.38913	1.44739	5.9954e-06	2.82049e-06	5.63728e-10	3.09923e-10	0
CUST_6771_PI4	1.12872	150.282	8.80747e-10	AGAP004241-RA	AGAP004241	2R	52974810	52977885	uncharacterized protein kiaa1704-like	-0.860639	-0.718197	-0.992925	-0.850483	3.24029e-09	7.38215e-08	1.89356e-09	5.75742e-09	0
CUST_9732_PI4	2.76114	149.832	8.96264e-10	AGAP011117-RA	AGAP011117	3L	17278947	17279825	membrane glycoprotein lig-1	1.77303	2.10982	1.94296	2.27974	1.87644e-08	2.98972e-09	7.6576e-09	1.14672e-09	1
CUST_10984_PI	1.70108	149.837	8.9609e-10	AGAP011952-RA	AGAP011952	3L	35509736	35510690	casps4 protein	-1.03025	-1.3308	-0.782767	-1.08332	5.27768e-09	1.0464e-09	4.03553e-07	4.94135e-09	0
CUST_5027_PI4	0.850112	149.82	8.96695e-10	AGAP002996-RB	AGAP002996	2R	30730689	30753555	atp-dependent clp protease atp-binding subunit clpx	0.577197	0.375828	1.07548	0.874112	1.11939e-07	2.81149e-05	3.07982e-10	1.63628e-09	0
CUST_13639_PI	1.97641	149.728	8.99913e-10	AGAP012493-RA	AGAP012493	UNKN	7607073	7610307	protein mms22-like	-1.0993	-1.63857	-1.21267	-1.75194	9.91763e-08	1.4196e-09	4.33181e-08	5.71021e-10	1
CUST_4086_PI4	0.687621	149.654	9.02515e-10	AGAP001274-RA	AGAP001274	2R	2185354	2186002	ribosomal protein s15	-0.477847	-0.438435	-0.706449	-0.667037	3.19073e-08	2.7383e-07	1.28521e-09	1.18014e-09	0
CUST_6121_PI4	4.1736	149.494	9.0815e-10	AGAP003785-RC	AGAP003785	2R	43290670	43300083	glucose dehydrogenase	-3.30069	-2.43142	-2.51803	-1.64876	2.55491e-10	1.13848e-08	7.65309e-09	7.19093e-07	1
CUST_12588_PI	2.22383	149.483	9.08557e-10	AGAP009365-RA	AGAP009365	3R	31804486	31805861	cral trio domain-containing protein	-1.63291	-1.49975	-1.46042	-1.32725	1.27816e-09	4.78495e-09	6.47816e-09	1.60507e-08	1
CUST_9689_PI4	1.19128	149.523	9.07123e-10	AGAP011074-RA	AGAP011074	3L	16284786	16285537	AGAP011074-PA [Anopheles gambiae str. PEST]	-0.66517	-0.971408	-0.847003	-1.15324	1.37522e-07	7.06296e-09	3.31798e-08	4.43295e-10	0
CUST_108_PI42	1.19626	149.319	9.1438e-10	AGAP004765-RA	AGAP004765	2L	3156536	3158788	dead box atp-dependent rna helicase	-0.796672	-0.850829	-1.06584	-1.12	3.6876e-08	2.31531e-08	1.78221e-09	8.72957e-10	0
CUST_5469_PI4	1.47085	149.169	9.19761e-10	AGAP003312-RB	AGAP003312	2R	35775459	35815952	krueppel target at isoform c	1.06529	0.900765	1.5313	1.36677	2.39421e-08	2.36336e-07	5.91498e-10	1.72498e-09	0
CUST_5595_PI4	1.27186	149.103	9.22122e-10	AGAP003433-RA	AGAP003433	2R	37701743	37702855	AGAP003433-PA [Anopheles gambiae str. PEST]	-1.05562	-0.707092	-0.998001	-0.649476	4.59649e-10	1.53775e-07	3.20666e-09	1.85012e-07	0
CUST_914_PI42	0.958378	149.066	9.23476e-10	AGAP005479-RA	AGAP005479	2L	16078708	16080239	zinc finger protein 425	-0.590803	-0.753395	-0.633663	-0.796255	2.41628e-08	2.96411e-09	2.11775e-08	1.07399e-09	0
CUST_13474_PI	1.52138	148.886	9.30009e-10	AGAP010250-RA	AGAP010250	3R	51656461	51657783	aldo-keto reductase	-0.941335	-1.19511	-0.955659	-1.20943	1.82643e-08	2.10496e-09	2.67215e-08	1.34584e-09	0
CUST_9360_PI4	1.25314	148.926	9.28544e-10	AGAP010715-RA	AGAP010715	3L	8923263	8931171	anillin rhotekin	-0.845583	-0.919906	-0.750016	-0.824339	3.02917e-09	3.0748e-09	3.11278e-08	6.04908e-09	0
CUST_3718_PI4	0.658002	148.91	9.29132e-10	AGAP002086-RA	AGAP002086	2R	15148369	15153499	otu domain-containing protein 5-a	-0.509824	-0.403588	-0.610634	-0.504399	3.67274e-09	1.48755e-07	1.39352e-09	6.43826e-09	0
CUST_3978_PI4	2.14442	148.722	9.35991e-10	AGAP002263-RA	AGAP002263	2R	18343910	18357222	choline-phosphate cytidylyltransferase b	1.00482	1.87067	1.304	2.16984	1.23518e-06	1.98612e-09	1.16232e-07	2.75355e-10	1
CUST_8005_PI4	1.20783	148.742	9.35264e-10	AGAP000794-RC	AGAP000794	X	14441808	14444177	nadh dehydrogenase iron-sulfur protein mitochondrial	0.595191	1.01897	0.852691	1.27647	1.08336e-06	4.12716e-09	3.10213e-08	2.4914e-10	0
CUST_3695_PI4	1.09078	148.718	9.3613e-10	AGAP002075-RA	AGAP002075	2R	14823864	14826298	altered disjunction	-0.679508	-0.846348	-0.788008	-0.954848	3.31577e-08	4.70289e-09	1.05983e-08	8.75069e-10	0
CUST_6200_PI4	1.95716	148.65	9.3863e-10	AGAP003874-RA	AGAP003874	2R	44897794	44910947	uridine cytidine kinase i	0.907312	1.73412	0.899013	1.72583	5.64589e-07	6.20649e-10	9.60204e-07	5.08859e-10	0
CUST_4789_PI4	0.540037	148.471	9.45273e-10	AGAP002836-RA	AGAP002836	2R	28193323	28200824	dicer-1	-0.376373	-0.386734	-0.396875	-0.407236	5.04376e-09	1.31567e-08	9.81378e-09	3.39366e-09	0
CUST_3989_PI4	5.03447	148.231	9.54225e-10	AGAP002273-RA	AGAP002273	2R	18462666	18488471	n/a	3.6172	3.50164	3.63344	3.51788	3.06377e-09	9.18278e-09	6.03275e-09	5.75909e-09	1
CUST_5270_PI4	1.96709	148.187	9.55871e-10	AGAP003153-RB	AGAP003153	2R	33385658	33389657	atp synthase alpha subunit vacuolar	1.69337	1.0009	1.68202	0.989555	4.95628e-10	4.43755e-07	1.32431e-09	3.06224e-07	0
CUST_10018_PI	1.15761	148.126	9.58188e-10	AGAP011421-RA	AGAP011421	3L	24378457	24402690	guanyl-nucleotide exchange factor	0.828869	0.792351	0.670102	0.633584	9.61354e-10	4.89571e-09	3.25797e-08	3.17917e-08	0
CUST_3298_PI4	1.24606	147.941	9.65188e-10	AGAP007724-RB	AGAP007724	2L	49308660	49315985	glycogenin	0.806345	0.932097	0.989813	1.11556	3.12552e-08	9.31378e-09	4.70024e-09	9.44625e-10	0
CUST_3563_PI4	1.78581	147.849	9.68682e-10	AGAP001949-RA	AGAP001949	2R	12768695	12774338	glycoprotein gp2	-1.2462	-1.26919	-1.40511	-1.4281	9.12533e-09	9.54961e-09	2.99309e-09	2.18477e-09	1
CUST_4227_PI4	2.25763	147.763	9.71978e-10	AGAP002426-RA	AGAP002426	2R	21207617	21208856	protein opi10-like protein	-1.52983	-1.63998	-1.27098	-1.38113	2.44119e-09	1.58877e-09	2.88556e-08	9.3372e-09	1
CUST_13151_PI	1.2079	147.661	9.75907e-10	AGAP009926-RA	AGAP009926	3R	45396398	45397744	testosterone-regulated protein rp2	-0.823806	-0.876671	-0.715059	-0.767923	2.38958e-09	4.2514e-09	4.2527e-08	8.8309e-09	0
CUST_1295_PI4	1.06322	147.625	9.77276e-10	AGAP005828-RB	AGAP005828	2L	22068864	22086035	isoform b	0.939331	0.459238	1.13221	0.652119	1.33908e-09	9.03738e-06	4.506e-10	1.25649e-07	0
CUST_754_PI42	1.51706	147.581	9.79004e-10	AGAP005325-RA	AGAP005325	2L	14101665	14108886	spermine synthase	-0.929877	-1.19321	-0.815665	-1.079	1.00036e-08	1.44843e-09	1.06553e-07	2.67204e-09	0
CUST_8672_PI4	0.731464	147.525	9.81157e-10	AGAP000325-RB	AGAP000325	X	5743590	5746202	class ii lysyl-trna synthetase	-0.44325	-0.526605	-0.690748	-0.774103	1.69334e-07	8.19065e-08	3.85428e-09	4.90132e-10	0
CUST_6452_PI4	0.900198	147.49	9.82526e-10	AGAP004090-RA	AGAP004090	2R	49541940	49551051	5 -3 exoribonuclease 2 homolog	-0.533872	-0.65176	-0.850961	-0.968849	2.79695e-07	4.99505e-08	2.43971e-09	4.16239e-10	0
CUST_11709_PI	2.56131	147.338	9.88426e-10	AGAP008445-RA	AGAP008445	3R	10868343	10868923	AGAP008445-PA [Anopheles gambiae str. PEST]	-0.0381291	-0.236809	2.51193	2.31325	0.788932	0.125554	6.73883e-10	1.43732e-09	0
CUST_7076_PI4	1.14582	147.386	9.86577e-10	AGAP004458-RC	AGAP004458	2R	56695814	56702772	internalin a	0.973162	0.492486	1.32432	0.843642	3.57566e-09	1.84676e-05	3.8213e-10	2.98344e-08	0
CUST_9019_PI4	1.08013	147.404	9.8586e-10	AGAP010352-RA	AGAP010352	3L	1954589	1955761	kin17	-0.662677	-0.848207	-0.752619	-0.938148	3.12894e-08	7.08218e-09	2.73513e-08	9.90032e-10	0
CUST_13513_PI	1.10845	147.179	9.94664e-10	AGAP010288-RA	AGAP010288	3R	52172251	52173633	ring and yy1 binding protein	-0.750525	-0.790008	-0.953672	-0.993154	2.39421e-08	2.18254e-08	2.56754e-09	1.22982e-09	0
CUST_1331_PI4	1.06808	147.121	9.96986e-10	AGAP005861-RA	AGAP005861	2L	22641732	22643038	signal sequence receptor beta	-0.806517	-0.698157	-0.752584	-0.644223	1.20612e-09	1.53026e-08	6.53268e-09	2.25418e-08	0
CUST_10740_PI	2.95947	146.778	1.01061e-09	AGAP012184-RA	AGAP012184	3L	38462276	38474055	fk506-binding protein	2.95908	-0.0352141	2.99228	-0.00201095	7.83763e-10	0.844625	9.10703e-10	0.990953	0
CUST_9075_PI4	1.2347	146.898	1.00582e-09	AGAP010407-RA	AGAP010407	3L	2790955	2794262	elongator complex protein 4	-0.783951	-0.933069	-0.982175	-1.13129	4.67058e-08	8.3143e-09	4.63578e-09	8.09999e-10	0
CUST_13876_PI	1.20647	146.74	1.01215e-09	AGAP012760-RA	AGAP012760	UNKN	27675076	27675759	anopheles gambiae pest agap012760-pa	-0.893675	-0.808404	-0.951872	-0.8666	3.33433e-09	1.99686e-08	3.12029e-09	6.31217e-09	0
DETOX_798_PI4	1.17314	146.743	1.01205e-09	AGAP006096-RA	AGAP006096	2L	26620119	26624763	Succinyl_COA_transferase - From Vontas et al. 2005 ; alternative detox probe for AG_DETOX_P267	0.732907	0.335384	1.58533	1.18781	3.53645e-07	0.00151582	2.1089e-10	2.6301e-09	0
CUST_12291_PI	0.513884	146.711	1.01334e-09	AGAP009058-RA	AGAP009058	3R	24953317	24955602	exocyst complex component 3	-0.339142	-0.350675	-0.500656	-0.512189	5.77551e-08	1.36431e-07	2.48115e-09	8.81033e-10	0
CUST_13979_PI	1.98327	146.195	1.03435e-09	AGAP012873-RA	AGAP012873	UNKN	35469452	35469882	circadian protein clock arnt bmal pas	-0.629256	-0.811849	1.0673	0.884703	1.62269e-06	3.72218e-07	1.81006e-08	6.61477e-08	0
CUST_8313_PI4	2.88859	146.107	1.03798e-09	AGAP001023-RA	AGAP001023	X	19654476	19663046	isoform e	2.41549	1.58408	2.42314	1.59173	6.79307e-10	2.81665e-07	2.40824e-09	1.26228e-07	1
CUST_681_PI42	2.66754	145.854	1.04854e-09	AGAP005260-RA	AGAP005260	2L	13356664	13357444	protein zeu1	-1.51578	-2.15564	-1.92974	-2.5696	1.77052e-07	3.98587e-09	1.40328e-08	4.88276e-10	1
CUST_5942_PI4	1.98486	145.749	1.05295e-09	AGAP003678-RA	AGAP003678	2R	41843545	41848374	zinc finger fyve domain-containing protein 28	1.51365	1.24656	1.20604	0.938949	5.23488e-10	7.43357e-09	1.08167e-08	1.4225e-07	0
CUST_2950_PI4	1.4404	145.727	1.05385e-09	AGAP007393-RC	AGAP007393	2L	46285815	46288518	disulfide isomerase	-1.05859	-0.975435	-1.1101	-1.02694	3.60799e-09	1.36089e-08	3.1225e-09	6.15174e-09	0
CUST_8003_PI4	1.22252	145.831	1.04949e-09	AGAP000794-RA	AGAP000794	X	14441808	14444177	nadh dehydrogenase iron-sulfur protein mitochondrial	0.58511	1.04357	0.836419	1.29488	1.62169e-06	3.87491e-09	4.72244e-08	2.66419e-10	0
CUST_10188_PI	3.02626	145.677	1.05595e-09	AGAP011603-RA	AGAP011603	3L	29279602	29294510	long-chain-fatty-acid coa ligase	2.05531	2.0251	1.14267	1.11245	5.28522e-10	7.81935e-10	4.8117e-07	5.79872e-07	1
CUST_7625_PI4	3.69967	145.444	1.06586e-09	AGAP003714-RA	AGAP003714	2R	42356990	42373450	oxidase peroxidase	2.6251	2.60269	2.77489	2.75248	5.88183e-09	7.62989e-09	3.67428e-09	3.72646e-09	1
CUST_8312_PI4	2.90958	145.356	1.06964e-09	AGAP001023-RD	AGAP001023	X	19654476	19663046	isoform e	2.45084	1.56769	2.48758	1.60442	7.04999e-10	3.80259e-07	2.17381e-09	1.40513e-07	1
CUST_13533_PI	1.9728	145.156	1.07823e-09	AGAP010308-RA	AGAP010308	3R	53091293	53094028	nucleolar complex protein 3 homolog	-1.11788	-1.51676	-1.70245	-2.10133	4.01181e-07	1.91092e-08	5.15847e-09	3.82793e-10	1
CUST_1691_PI4	0.683954	145.214	1.07575e-09	AGAP006186-RC	AGAP006186	2L	27894349	27928675	calcium-transporting atpase sarcoplasmic endoplasmic reticulum type (calcium pump)	0.37309	0.476829	0.691258	0.794996	1.10385e-06	1.85883e-07	2.87806e-09	3.33323e-10	0
DETOX_602_PI4	1.11682	144.744	1.09627e-09	AGAP004379-RA	AGAP004379	2R	55503065	55504085	GSTD6 - Glutathion S-transferase; target probed by LSTM-AGAM-DETOX V3 probe agam-detox-1M24	-0.776646	-0.802288	-0.797423	-0.823064	5.32123e-09	1.11768e-08	1.19736e-08	4.27558e-09	0
CUST_12732_PI	0.811545	144.702	1.09814e-09	AGAP009512-RA	AGAP009512	3R	35021624	35023250	c14orf130 homolog	-0.575521	-0.56725	-0.650415	-0.642145	7.85755e-09	2.00888e-08	4.2541e-09	3.1356e-09	0
CUST_6619_PI4	4.08094	144.384	1.11231e-09	AGAP004156-RA	AGAP004156	2R	50897136	50942218	synaptic vesicle protein	2.6086	2.66134	0.945317	0.998061	4.48682e-10	6.21272e-10	4.26833e-05	1.9763e-05	0
CUST_12413_PI	0.705244	144.343	1.11415e-09	AGAP009185-RA	AGAP009185	3R	28568855	28570708	trna-specific adenosine deaminase	-0.537737	-0.452449	-0.478589	-0.393301	9.27026e-10	1.76387e-08	9.34447e-09	4.82391e-08	0
CUST_4337_PI4	2.0904	144.196	1.12074e-09	AGAP002534-RA	AGAP002534	2R	22450265	22451618	dihydropteridine reductase	-1.53109	-1.41634	-1.67073	-1.55599	5.38616e-09	1.4532e-08	2.21194e-09	4.74813e-09	1
CUST_12105_PI	1.86768	144.224	1.11949e-09	AGAP008873-RA	AGAP008873	3R	20197816	20203576	AGAP008873-PA [Anopheles gambiae str. PEST]	1.4055	1.22178	1.54714	1.36341	3.40979e-09	5.97054e-08	4.16157e-09	7.99606e-09	1
CUST_4507_PI4	0.678828	144.177	1.12162e-09	AGAP002648-RA	AGAP002648	2R	25077385	25088084	n/a	-0.368528	-0.562333	-0.462208	-0.656013	2.13964e-07	6.43584e-09	5.85196e-08	5.13217e-10	0
CUST_9123_PI4	0.662154	144.199	1.12063e-09	AGAP010456-RA	AGAP010456	3L	3890327	3891816	amyloid beta a4 precursor protein-binding family b member 2	0.499131	0.432987	0.542013	0.475869	3.09368e-09	5.76216e-08	4.57678e-09	8.86812e-09	0
CUST_6761_PI4	2.83173	143.917	1.13348e-09	AGAP012952-RA	AGAP012952	2R	52983320	52986319	AGAP012952-PA [Anopheles gambiae str. PEST]	-1.7999	-2.18362	-1.90429	-2.28801	2.09271e-08	3.25514e-09	1.54425e-08	1.59799e-09	1
CUST_3879_PI4	2.20455	143.953	1.13182e-09	AGAP002194-RB	AGAP002194	2R	17464878	17477310	inositol-trisphosphate 3-kinase	0.687008	2.09328	0.608036	2.01431	4.29856e-05	4.94637e-10	0.000218035	5.26131e-10	0
CUST_1190_PI4	1.23033	144.046	1.12759e-09	AGAP005729-RA	AGAP005729	2L	19791508	19873275	ecdysone-induced protein isoform f	0.869251	0.869459	0.915622	0.91583	5.13466e-09	1.88317e-08	1.04952e-08	4.69956e-09	0
CUST_3304_PI4	0.856275	144	1.12968e-09	AGAP007728-RA	AGAP007728	2L	49340930	49343400	mitochondrial intermediate peptidase	-0.605901	-0.603937	-0.569141	-0.567176	3.04754e-09	5.54138e-09	1.08781e-08	8.31088e-09	0
CUST_12390_PI	1.67405	143.769	1.14028e-09	AGAP009161-RA	AGAP009161	3R	27935675	27936810	deoxyribose-phosphate aldolase	-1.14901	-1.20929	-1.28989	-1.35016	1.23359e-08	9.27733e-09	4.44987e-09	2.26467e-09	1
CUST_11152_PI	1.64769	143.853	1.13641e-09	AGAP007857-RA	AGAP007857	3R	2246181	2251845	ofd1 protein	1.16539	1.15567	1.31089	1.30117	8.56237e-09	1.58465e-08	3.78348e-09	3.08992e-09	1
CUST_5984_PI4	0.445273	143.846	1.13673e-09	AGAP003709-RD	AGAP003709	2R	42216448	42281085	isoform q	0.265541	0.242861	0.52779	0.50511	5.87981e-07	4.56618e-06	8.86029e-10	6.9159e-10	0
CUST_2726_PI4	1.05251	143.344	1.16015e-09	AGAP007184-RA	AGAP007184	2L	44101034	44101495	isoform j	0.731949	0.73094	0.926233	0.925224	1.98078e-08	3.93169e-08	2.68765e-09	1.84326e-09	0
CUST_12559_PI	0.992027	143.309	1.16177e-09	AGAP009338-RA	AGAP009338	3R	31538532	31540376	wd repeat-containing protein slp1	-0.558253	-0.818899	-0.514941	-0.775587	4.06566e-08	1.55275e-09	2.83754e-07	1.50528e-09	0
CUST_13728_PI	0.588208	143.304	1.162e-09	AGAP012594-RA	AGAP012594	UNKN	18734566	18735132	gastrula zinc finger	-0.416707	-0.408056	-0.493091	-0.484441	1.01637e-08	3.95534e-08	4.65738e-09	2.88372e-09	0
CUST_13273_PI	4.42392	143.201	1.16688e-09	AGAP010047-RA	AGAP010047	3R	48226916	48227767	salivary cys-rich secreted peptide	-3.61603	-2.41036	-2.78806	-1.58239	2.57735e-10	3.25589e-08	6.2875e-09	2.80705e-06	1
CUST_10911_PI	1.9848	143.237	1.16519e-09	AGAP012357-RA	AGAP012357	3L	41071146	41074028	vanin-like protein 1	1.37544	1.37693	0.986019	0.987509	1.02415e-09	2.47244e-09	1.06596e-07	6.34343e-08	0
CUST_386_PI42	1.15172	143.18	1.16792e-09	AGAP005020-RA	AGAP005020	2L	8329676	8344698	isoform a	0.854764	0.758872	0.71348	0.617588	8.9943e-10	1.22682e-08	2.45937e-08	5.87891e-08	0
CUST_2948_PI4	1.42668	142.88	1.18223e-09	AGAP007393-RA	AGAP007393	2L	46285815	46288518	disulfide isomerase	-1.0577	-0.956041	-1.10945	-1.0078	3.75005e-09	1.62446e-08	2.98853e-09	7.59177e-09	0
CUST_12473_PI	0.93834	142.959	1.17844e-09	AGAP009247-RA	AGAP009247	3R	29443479	29468895	defective proboscis extension	0.693336	0.630042	0.640293	0.577	1.71297e-09	1.15101e-08	9.586e-09	1.95227e-08	0
CUST_7967_PI4	0.696145	142.734	1.18933e-09	AGAP000760-RB	AGAP000760	X	13773040	13774708	cg14130 cg14130-pa	0.445774	0.378728	0.823224	0.756177	3.21636e-07	2.82133e-06	5.13178e-10	1.05473e-09	0
CUST_3146_PI4	5.68809	142.147	1.21821e-09	AGAP007593-RA	AGAP007593	2L	48086169	48094649	glycerol-3-phosphate dehydrogenase	4.21764	3.81551	4.30531	3.90317	3.47313e-09	1.15033e-08	2.90477e-09	8.66816e-09	1
CUST_13949_PI	2.81612	142.137	1.21871e-09	AGAP012843-RA	AGAP012843	UNKN	33467896	33468676	serine protease 14	-2.23425	-1.70783	-2.08606	-1.55964	9.80329e-10	2.61293e-08	2.69557e-09	6.47153e-08	1
CUST_7947_PI4	2.63085	142.057	1.22272e-09	AGAP000743-RB	AGAP000743	X	13593848	13594674	AGAP000743-PA [Anopheles gambiae str. PEST]	-1.38147	-1.44422	0.329411	0.266658	3.10852e-09	2.19679e-09	0.00367319	0.0125848	0
CUST_8767_PI4	2.46767	142.411	1.20513e-09	AGAP000418-RA	AGAP000418	X	7444787	7475172	camp-dependent protein kinase catalytic	1.59244	1.8314	1.1458	1.38475	2.96776e-09	9.16851e-10	1.82353e-07	1.77565e-08	1
CUST_8636_PI4	1.97964	142.429	1.20422e-09	AGAP000292-RA	AGAP000292	X	5148798	5160081	tyrosine-protein phosphatase non-receptor type 13	1.41612	1.38149	1.4873	1.45266	4.72346e-09	2.25043e-08	9.77833e-09	5.85314e-09	1
CUST_8355_PI4	1.72834	142.279	1.21164e-09	AGAP001043-RA	AGAP001043	X	20100627	20158206	armadillo segment polarity protein	1.3372	1.08285	1.49989	1.24554	3.54483e-09	7.12495e-08	1.78601e-09	1.04919e-08	1
CUST_7900_PI4	1.70211	142.042	1.22344e-09	AGAP000086-RD	AGAP000086	X	1448592	1478833	isoform d	1.24442	1.12963	1.51372	1.39894	1.06735e-08	4.85909e-08	1.75911e-09	3.44051e-09	1
CUST_6716_PI4	1.68878	142.395	1.2059e-09	AGAP001458-RA	AGAP001458	2R	5281495	5282828	chromatin regulatory protein sir2	-1.05138	-1.31434	-1.18958	-1.45255	3.56309e-08	6.07856e-09	1.88186e-08	1.24748e-09	1
CUST_8979_PI4	1.67545	142.044	1.22336e-09	AGAP010313-RA	AGAP010313	3L	293919	305802	esr1 protein	-1.03353	-1.2762	-0.701516	-0.944189	4.61172e-09	5.68185e-10	4.73841e-07	1.5089e-08	0
CUST_7058_PI4	1.64202	142.11	1.22005e-09	AGAP004467-RA	AGAP004467	2R	56722803	56725057	centromere kinetochore protein zw10	-1.0801	-1.22546	-1.24704	-1.3924	2.1547e-08	1.19248e-08	9.78521e-09	1.69819e-09	1
CUST_5417_PI4	1.43892	142.513	1.20008e-09	AGAP003286-RA	AGAP003286	2R	35062845	35063866	broad-complex core protein isoform 6	-0.660342	-1.27806	-0.691889	-1.30961	7.19534e-07	1.61562e-09	1.45711e-06	5.48841e-10	0
CUST_5065_PI4	1.36225	142.312	1.20998e-09	AGAP003007-RA	AGAP003007	2R	31037870	31039151	nbp2b protein	-0.752057	-1.05367	-1.1762	-1.47782	6.52027e-07	2.15862e-08	6.21214e-09	3.82261e-10	0
DETOX_797_PI4	1.17913	142.192	1.21596e-09	AGAP006096-RA	AGAP006096	2L	26620119	26624763	Succinyl_COA_transferase - From Vontas et al. 2005	0.74296	0.35546	1.58676	1.19926	3.82332e-07	0.00114952	2.65969e-10	2.99207e-09	0
CUST_13990_PI	0.888078	142.348	1.2082e-09	AGAP012885-RA	AGAP012885	UNKN	36520486	36520797	b chain crystallographic studies of nucleosome core particles containing histone sin mutants	-0.716221	-0.14799	-1.22002	-0.651785	2.65471e-08	0.0311514	1.30366e-10	1.04927e-07	0
DETOX_129_PI4	2.69416	141.916	1.22978e-09	AGAP006227-RA	AGAP006227	2L	28545568	28547787	COEAE1F - Carboxylesterase; target probed by LSTM-AGAM-DETOX V3 probe agam-detox-1K5; alternative detox probe for AG_DETOX_P043	1.9462	1.74111	1.28338	1.0783	4.88431e-10	2.77817e-09	8.66711e-08	4.60064e-07	1	6
CUST_11914_PI	1.3789	141.874	1.2319e-09	AGAP008673-RA	AGAP008673	3R	14664054	14665431	cell cycle checkpoint protein rad17	-1.07678	-0.861048	-1.05429	-0.838561	1.46127e-09	3.15271e-08	3.1766e-09	3.18797e-08	0
CUST_12874_PI	1.14857	141.983	1.22641e-09	AGAP009652-RA	AGAP009652	3R	37625140	37625956	mitochondrial nadh:ubiquinone oxidoreductase	0.621338	0.958639	0.740354	1.07766	2.46841e-07	2.69634e-09	5.01808e-08	5.8201e-10	0
CUST_5923_PI4	2.72289	141.553	1.24827e-09	AGAP003663-RB	AGAP003663	2R	41327508	41338543	dead box atp-dependent rna helicase	2.11212	1.70016	2.36222	1.95027	3.4251e-09	8.17448e-08	1.98816e-09	1.16324e-08	1
CUST_11333_PI	2.91858	141.391	1.25661e-09	AGAP008040-RA	AGAP008040	3R	4798709	4800283	AGAP008040-PA [Anopheles gambiae str. PEST]	-1.95969	-2.1555	-1.78203	-1.97783	5.71459e-09	2.36918e-09	2.06283e-08	5.71825e-09	1
CUST_12713_PI	1.63269	141.302	1.26125e-09	AGAP009493-RA	AGAP009493	3R	34721510	34725375	neurotransmitter gated ion channel	1.24288	0.97063	0.820036	0.547785	2.87039e-10	5.51084e-09	3.70108e-08	2.75629e-06	0
CUST_3302_PI4	1.03012	141.24	1.2645e-09	AGAP007726-RB	AGAP007726	2L	49328639	49334082	development and differentiation-enhancing ddef	-0.664588	-0.776262	-0.794562	-0.906236	3.54734e-08	1.03871e-08	7.9732e-09	1.32305e-09	0
DETOX_238_PI4	1.79619	141.105	1.27151e-09	AGAP003066-RA	AGAP003066	2R	31949427	31951489	CYP304B1 - Cytochrome P450 monooxygenase; target probed by LSTM-AGAM-DETOX V3 probe agam-detox-1M5	-1.27196	-1.25455	-1.08613	-1.06873	1.92363e-09	6.11641e-09	3.11914e-08	2.08841e-08	1
CUST_8209_PI4	1.56799	141.076	1.27306e-09	AGAP000941-RA	AGAP000941	X	18244403	18251267	heat shock protein	0.892733	1.2883	0.849258	1.24483	4.5467e-08	1.81925e-09	1.97215e-07	1.54152e-09	0
CUST_12670_PI	1.31317	140.923	1.28115e-09	AGAP009448-RA	AGAP009448	3R	33558376	33560134	anopheles gambiae pest agap012638-pa	-0.872112	-0.971203	-1.01561	-1.1147	2.15777e-08	1.39208e-08	8.38822e-09	1.84273e-09	0
CUST_13458_PI	1.27665	140.991	1.27755e-09	AGAP010234-RA	AGAP010234	3R	51335884	51339757	microsomal triglyceride transfer protein large subunit	-0.938853	-0.739922	-1.38706	-1.18813	3.33452e-08	7.10031e-07	6.21794e-10	2.86288e-09	0
DETOX_720_PI4	1.30415	140.768	1.28936e-09	AGAP003502-RA	AGAP003502	2R	38742778	38749440	PX16 - Peroxidase; suspected Ensembl annotation error; cross-hyb with PX16 (AGAP012561-RA); target probed by LSTM-AGAM-DETOX V3 probe agam-detox-2B3; alternative detox probe for AG_DETOX_P240	-0.93315	-0.805712	-0.507854	-0.380416	2.9584e-10	2.9584e-09	5.06777e-07	7.5507e-06	0
CUST_7440_PI4	1.20028	140.758	1.28987e-09	AGAP001613-RA	AGAP001613	2R	6816114	6818154	thiol-disulfide isomerase	-0.686982	-0.957746	-0.913786	-1.18455	1.88267e-07	1.40086e-08	2.37885e-08	6.1945e-10	0
CUST_8314_PI4	2.98942	139.973	1.33258e-09	AGAP001023-RC	AGAP001023	X	19654476	19663046	isoform e	2.4893	1.65528	2.48082	1.64681	8.69252e-10	3.02871e-07	3.28689e-09	1.5268e-07	1
CUST_3219_PI4	2.18556	140.078	1.32677e-09	AGAP007657-RA	AGAP007657	2L	48798563	48815004	isoform b	1.31682	1.67157	1.81533	2.17008	1.5172e-07	2.00714e-08	7.89287e-09	7.06876e-10	1
CUST_4039_PI4	1.36332	139.937	1.33457e-09	AGAP002322-RA	AGAP002322	2R	19538683	19541190	cg6688 cg6688-pa	-0.730818	-1.14105	-0.580646	-0.990878	4.52291e-08	1.0719e-09	1.91836e-06	2.38235e-09	0
CUST_8852_PI4	1.20673	139.955	1.33357e-09	AGAP000470-RA	AGAP000470	X	8105206	8110152	probable methylthioribulose-1-phosphate dehydratase-like	0.882021	0.823447	0.895452	0.836878	3.81509e-09	1.57195e-08	6.0748e-09	9.17278e-09	0
CUST_4287_PI4	0.76321	140.107	1.32518e-09	AGAP002472-RA	AGAP002472	2R	21846490	21850734	dna repair protein xp-e	-0.426175	-0.517375	-0.791125	-0.882324	1.24062e-06	2.42597e-07	2.06531e-09	4.51275e-10	0
CUST_173_PI42	1.92979	139.877	1.33793e-09	AGAP004825-RA	AGAP004825	2L	3992274	3996433	spindle defective 2	-1.18172	-1.52542	-1.15469	-1.49839	2.62309e-08	1.93789e-09	4.55396e-08	2.04069e-09	1
CUST_13808_PI	0.863915	139.756	1.34469e-09	AGAP012685-RA	AGAP012685	UNKN	23541846	23544062	prp4	0.59901	0.58979	0.798217	0.788998	3.02486e-08	8.24422e-08	2.71174e-09	1.88341e-09	0
CUST_5982_PI4	0.396203	139.757	1.3446e-09	AGAP003709-RB	AGAP003709	2R	42216448	42281085	isoform h	0.209463	0.20258	0.477909	0.471027	2.93878e-06	1.24506e-05	1.09113e-09	5.91433e-10	0
CUST_11036_PI	1.34335	139.729	1.34617e-09	AGAP007741-RA	AGAP007741	3R	174263	175359	cg13690	-0.933183	-0.962841	-1.01495	-1.04461	9.06069e-09	1.89484e-08	1.04447e-08	3.88294e-09	0
CUST_7312_PI4	1.02648	139.718	1.34678e-09	AGAP004657-RA	AGAP004657	2R	59570477	59571963	mitochondrial import inner membrane translocase subunit tim17	-0.746113	-0.688919	-0.895658	-0.838463	1.08367e-08	5.18573e-08	2.66261e-09	3.85046e-09	0
CUST_13291_PI	1.00221	139.692	1.34829e-09	AGAP010065-RA	AGAP010065	3R	48534875	48535890	60s ribosomal protein l12	-0.677882	-0.600176	-1.10764	-1.02993	1.1972e-07	8.22404e-07	8.74172e-10	1.40669e-09	0
CUST_12787_PI	0.988571	139.728	1.34626e-09	AGAP009567-RA	AGAP009567	3R	36345531	36346699	cg5131 cg5131-pa	-0.737733	-0.622831	-0.95011	-0.835208	1.18953e-08	2.06253e-07	1.7886e-09	4.32751e-09	0
CUST_6904_PI4	0.588599	139.589	1.35408e-09	AGAP004337-RA	AGAP004337	2R	54822694	54824534	dna-binding protein d-elg	-0.363063	-0.360493	-0.65406	-0.651489	3.79073e-07	1.09334e-06	1.451e-09	8.00378e-10	0
CUST_9936_PI4	0.850661	139.444	1.36226e-09	AGAP011338-RA	AGAP011338	3L	21379319	21380592	protein o-fucosyltransferase 1	-0.564128	-0.636414	-0.583122	-0.655408	1.3148e-08	5.33894e-09	1.44094e-08	2.95497e-09	0
CUST_13407_PI	0.652891	139.415	1.36396e-09	AGAP010182-RA	AGAP010182	3R	49959165	49961061	wd repeat-containing protein 32-like protein	-0.477391	-0.390837	-0.690957	-0.604403	3.00147e-08	5.81343e-07	9.86445e-10	2.88558e-09	0
CUST_8987_PI4	1.7454	139.239	1.374e-09	AGAP010321-RA	AGAP010321	3L	666850	667924	dna-directed rna polymerase ii subunit	-1.00981	-1.36092	-1.42767	-1.77877	2.85866e-07	1.52455e-08	8.86545e-09	5.7806e-10	1
CUST_6087_PI4	5.15637	138.877	1.39496e-09	AGAP013194-RA	AGAP013194	2R	43085656	43088642	juvenile hormone-inducible	-3.40548	-3.44387	-1.63612	-1.67451	6.85349e-10	7.43342e-10	2.81676e-06	2.018e-06	1
CUST_12185_PI	0.978718	139.02	1.38667e-09	AGAP008950-RA	AGAP008950	3R	21788966	21790117	cg9723-pa	-0.74109	-0.639206	-0.750579	-0.648695	2.44581e-09	4.48045e-08	7.33359e-09	1.83402e-08	0
CUST_12918_PI	0.918896	139.027	1.38622e-09	AGAP009700-RA	AGAP009700	3R	39152788	39153820	compass component	-0.649049	-0.642803	-0.748596	-0.74235	1.2434e-08	2.13622e-08	3.79069e-09	3.29821e-09	0
CUST_12557_PI	0.656657	138.738	1.40315e-09	AGAP009336-RA	AGAP009336	3R	31534665	31535614	isoform b	-0.219547	-0.419728	-0.674327	-0.874509	0.00029586	1.17546e-06	6.32338e-09	1.95092e-10	0
CUST_290_PI42	1.17834	138.61	1.41071e-09	AGAP004931-RA	AGAP004931	2L	6130295	6131449	ntkl-binding protein 1	-0.845687	-0.818059	-0.909626	-0.881998	6.42896e-09	2.44896e-08	7.38006e-09	5.93369e-09	0
CUST_3976_PI4	2.05001	138.475	1.41869e-09	AGAP002263-RC	AGAP002263	2R	18343910	18357222	choline-phosphate cytidylyltransferase b	0.983544	1.77765	1.25768	2.05178	1.37206e-06	2.81984e-09	1.38119e-07	4.42897e-10	0
CUST_9450_PI4	1.41914	138.508	1.41677e-09	AGAP010807-RA	AGAP010807	3L	10707771	10711179	pseudouridylate synthase	-0.950021	-1.05268	-0.892633	-0.995292	6.76101e-09	5.46516e-09	3.52302e-08	5.89594e-09	0
CUST_7804_PI4	0.961661	138.43	1.42138e-09	AGAP000623-RA	AGAP000623	X	11255093	11258226	dna ligase 4	-0.779277	-0.559779	-0.71473	-0.495232	7.88726e-10	6.79717e-08	4.32737e-09	1.78684e-07	0
CUST_11795_PI	4.45978	138.311	1.42851e-09	AGAP008533-RA	AGAP008533	3R	11962693	11977247	cyclin-dependent kinase 5 activator	2.87297	3.37479	2.37649	2.87831	7.11367e-09	1.2743e-09	6.78565e-08	7.43677e-09	1
CUST_13481_PI	0.852874	138.049	1.4444e-09	AGAP010257-RA	AGAP010257	3R	51714118	51715735	ribosomal protein l13a	-0.511002	-0.462978	-1.01292	-0.964898	9.66088e-07	3.70337e-06	6.46709e-10	9.45306e-10	0
CUST_3653_PI4	0.919083	137.973	1.44903e-09	AGAP002019-RA	AGAP002019	2R	14010285	14011960	wds	-0.554009	-0.721962	-0.682685	-0.850638	8.22132e-08	1.50052e-08	2.81628e-08	1.04418e-09	0
CUST_2949_PI4	1.45339	137.731	1.46387e-09	AGAP007393-RB	AGAP007393	2L	46285815	46288518	disulfide isomerase	-1.08358	-0.965729	-1.15813	-1.04028	4.93486e-09	2.38153e-08	3.02702e-09	8.97117e-09	0
CUST_2963_PI4	3.12103	137.633	1.46999e-09	AGAP007402-RA	AGAP007402	2L	46328256	46329044	cg15645	-2.49674	-1.87231	-2.45692	-1.83248	1.5092e-09	4.7079e-08	2.166e-09	5.50608e-08	1
CUST_6395_PI4	1.2322	137.484	1.47926e-09	AGAP004018-RB	AGAP004018	2R	47887680	47910298	isoform a	-0.890616	-0.828979	-1.08533	-1.02369	1.32549e-08	6.77975e-08	3.23949e-09	3.85916e-09	0
CUST_13056_PI	1.54268	137.39	1.48517e-09	AGAP009826-RA	AGAP009826	3R	43821123	43824617	myotubularin related protein 14	1.15609	0.905459	1.62882	1.3782	2.49681e-08	5.56941e-07	7.70354e-10	4.16589e-09	0
CUST_1903_PI4	2.51044	137.123	1.50206e-09	AGAP006422-RA	AGAP006422	2L	31705081	31707214	glycoside hydrolases	-2.17515	-1.21814	-1.87984	-0.922827	3.68811e-10	3.76744e-07	2.9627e-09	5.69959e-06	0
CUST_4655_PI4	3.51617	137	1.50991e-09	AGAP002737-RB	AGAP002737	2R	26367279	26395076	n/a	2.15001	2.66635	2.94465	3.46099	1.62358e-07	1.798e-08	5.83486e-09	8.27539e-10	1
DETOX_423_PI4	2.01838	136.917	1.51528e-09	AY745223	AGAP003343	2R	36314370	36316256	CYP6AG1 - Cytochrome P450 monooxygenase; target probed by LSTM-AGAM-DETOX V3 probe agam-detox-1I1; alternative detox probe for AG_DETOX_P141	1.89448	0.691308	1.81138	0.608213	4.60303e-10	3.29406e-05	1.03732e-09	9.55415e-05	0
CUST_7096_PI4	1.17175	136.887	1.51717e-09	AGAP004494-RA	AGAP004494	2R	56974583	57042214	isoform b	0.866561	0.770833	1.03353	0.937804	9.84328e-09	7.24076e-08	2.63894e-09	5.39946e-09	0
CUST_4776_PI4	0.511322	136.801	1.52274e-09	AGAP002808-RA	AGAP002808	2R	27877043	27877976	nucleolar essential protein 1	-0.0931351	-0.27831	-0.511847	-0.697022	0.0196467	6.66235e-06	9.20403e-09	1.75058e-10	0
DETOX_606_PI4	2.16657	136.614	1.5349e-09	AGAP004163-RA	AGAP004163	2R	50989917	50993565	GSTD7 - Glutathion S-transferase; target probed by LSTM-AGAM-DETOX V3 probe agam-detox-1N14; alternative detox probe for AG_DETOX_P202	1.53565	1.48298	1.1661	1.11342	1.36519e-09	3.87058e-09	5.83562e-08	6.88842e-08	1
CUST_8267_PI4	0.637382	136.709	1.52872e-09	AGAP000991-RA	AGAP000991	X	18974106	18975611	seryl-trna synthetase	0.403969	0.455691	0.592146	0.643868	1.21144e-07	1.16683e-07	6.18615e-09	1.03115e-09	0
CUST_1300_PI4	1.53913	136.495	1.54272e-09	AGAP005832-RB	AGAP005832	2L	22284707	22295257	aspartyl hydroxylase	0.907658	1.10545	1.47605	1.67384	3.95071e-07	1.57542e-07	6.19734e-09	6.66261e-10	0
CUST_7310_PI4	1.41797	136.566	1.53803e-09	AGAP004651-RA	AGAP004651	2R	59549568	59552514	zinc finger protein 271-like	-0.98369	-1.02037	-1.0265	-1.06318	9.18221e-09	1.06049e-08	9.90866e-09	4.87911e-09	0
CUST_1690_PI4	0.622735	136.604	1.53558e-09	AGAP006186-RE	AGAP006186	2L	27894349	27928675	calcium-transporting atpase sarcoplasmic endoplasmic reticulum type (calcium pump)	0.319828	0.426312	0.641958	0.748442	3.09357e-06	5.05731e-07	5.3604e-09	4.05088e-10	0
CUST_14056_PI	0.523897	136.467	1.54453e-09	AGAP002817-RA	AGAP002817	2R	27950941	27973142	c21orf59 homolog ( sapiens) like	0.323666	0.333081	0.566083	0.575497	3.51486e-07	8.53112e-07	2.35066e-09	8.825e-10	0
CUST_10206_PI	1.52244	136.244	1.55931e-09	AGAP011622-RA	AGAP011622	3L	30098349	30101406	retina aberrant in pattern	-1.02332	-1.12536	-0.95852	-1.06055	6.5849e-09	7.93071e-09	4.82968e-08	7.24525e-09	0
CUST_11702_PI	7.60627	135.924	1.58081e-09	AGAP008438-RA	AGAP008438	3R	10798123	10800955	anopheles gambiae pest agap012637-pa	5.13305	5.60332	4.80136	5.27162	8.04457e-09	3.19291e-09	1.84754e-08	6.19131e-09	1
CUST_12716_PI	1.89136	136.154	1.56535e-09	AGAP009496-RA	AGAP009496	3R	34737346	34741936	isoform b	1.41187	1.25024	1.55599	1.39435	5.92921e-09	3.97339e-08	3.33984e-09	8.69636e-09	1
DETOX_566_PI4	1.62786	135.963	1.57815e-09	AGAP010647-RA	AGAP010647	3L	7953733	7954808	GSG8 - Salivary gland protein; target probed by LSTM-AGAM-DETOX V3 probe agam-detox-1O4	1.40448	0.751332	1.74041	1.08726	3.85633e-09	4.74039e-06	4.41505e-10	7.97893e-08	0
CUST_94_PI422	1.55372	135.877	1.58398e-09	AGAP004753-RB	AGAP004753	2L	3057997	3061847	surface lpxtg-motif cell wall anchor domain protein	-1.03644	-1.15745	-1.02524	-1.14625	1.0813e-08	6.02943e-09	2.37948e-08	4.60707e-09	1
CUST_4674_PI4	1.26009	135.993	1.57615e-09	AGAP002747-RA	AGAP002747	2R	26637244	26637783	AGAP002747-PA [Anopheles gambiae str. PEST]	-0.219412	-1.22823	-0.395808	-1.40463	0.00977951	3.10269e-09	0.000347938	2.90931e-10	0
CUST_1387_PI4	0.884641	136.023	1.5741e-09	AGAP005917-RA	AGAP005917	2L	23651967	23657711	rothmund-thomson syndrome dna helicase recq4	-0.476364	-0.744339	-0.43603	-0.704006	8.60161e-08	1.95793e-09	7.55049e-07	1.71246e-09	0
CUST_1594_PI4	0.733002	135.881	1.58369e-09	AGAP006105-RA	AGAP006105	2L	26693129	26693801	AGAP006105-PA [Anopheles gambiae str. PEST]	-0.496239	-0.538664	-0.466582	-0.509006	6.28113e-09	8.63634e-09	4.35383e-08	7.76206e-09	0
CUST_5081_PI4	2.23178	135.493	1.61028e-09	AGAP003032-RA	AGAP003032	2R	31267869	31269484	ecdysone-inducible gene e3	1.43967	1.45441	0.549232	0.563981	6.25857e-10	9.54295e-10	3.40044e-05	2.06602e-05	0
CUST_6836_PI4	3.238	135.163	1.63329e-09	AGAP004297-RB	AGAP004297	2R	54160060	54162508	nad dependent epimerase dehydratase	-2.36847	-2.14867	-1.86033	-1.64053	1.1818e-09	6.45255e-09	3.28515e-08	9.72796e-08	1
CUST_3259_PI4	1.61647	135.17	1.63275e-09	AGAP013092-RA	AGAP013092	2L	32610102	32614873	mitochondrial cytochrome c oxidase subunit 6b	0.860391	1.36585	0.9449	1.45036	2.71115e-07	2.29724e-09	1.45218e-07	9.19288e-10	0
CUST_12097_PI	2.26143	135.051	1.64116e-09	AGAP008865-RA	AGAP008865	3R	19988574	19989440	cgmp-dependent protein kinase	1.60784	1.56319	1.89995	1.8553	1.50578e-08	3.89291e-08	4.28788e-09	3.92056e-09	1
CUST_5344_PI4	0.888774	134.942	1.6489e-09	AGAP003224-RA	AGAP003224	2R	34032126	34033998	zinc finger protein 271-like	-0.578627	-0.673858	-0.610654	-0.705885	1.84226e-08	1.16462e-08	3.52897e-08	3.1775e-09	0
CUST_7535_PI4	1.87104	134.774	1.66089e-09	AGAP001699-RB	AGAP001699	2R	8781985	8790785	isoform b	1.39898	0.927157	0.57193	0.100103	1.58219e-10	2.85396e-08	5.12891e-06	0.190084	0
CUST_3039_PI4	1.44147	134.675	1.66801e-09	AGAP007494-RA	AGAP007494	2L	46906386	46912945	flotillin-1	1.00704	0.981287	1.32449	1.29873	3.41101e-08	8.18094e-08	2.77473e-09	2.48301e-09	0
CUST_11710_PI	3.79407	134.552	1.67689e-09	AGAP008446-RA	AGAP008446	3R	10871623	10872027	cuticle protein	-0.767182	-0.478859	2.91753	3.20585	0.00231762	0.0364277	6.47451e-09	1.96456e-09	0
CUST_6760_PI4	2.12471	134.495	1.68097e-09	AGAP004243-RA	AGAP004243	2R	52978544	52980280	creb binding protein	-1.23434	-1.71438	-1.46174	-1.94178	1.54518e-07	4.5809e-09	2.78582e-08	1.00991e-09	1
CUST_7158_PI4	1.10216	134.457	1.68373e-09	AGAP004559-RE	AGAP004559	2R	57595300	57600255	ras-related protein rab-11a	-0.788724	-0.75055	-0.960006	-0.921833	1.72963e-08	5.53857e-08	3.43455e-09	3.85491e-09	0
CUST_7345_PI4	2.2458	134.412	1.68706e-09	AGAP001551-RA	AGAP001551	2R	6108729	6126244	cg10324-like protein	-1.53537	-1.63847	-1.49474	-1.59784	8.31591e-09	6.2195e-09	1.76059e-08	6.50163e-09	1
DETOX_679_PI4	1.67732	134.287	1.69619e-09	AGAP000500-RA	AGAP000500	X	8780077	8799840	NADPH_P450_red - NADPH Cytochrome P450 reductase; suspected Ensembl annotation error; target probed by LSTM-AGAM-DETOX V3 probe agam-detox-1F24	1.16525	1.1881	0.955398	0.978255	2.65786e-09	5.2319e-09	6.09979e-08	2.80311e-08	0
CUST_210_PI42	1.51131	134.281	1.69663e-09	AGAP004856-RA	AGAP004856	2L	4495104	4496644	zinc finger dhhc domain containing protein 16	-0.876888	-1.2239	-1.00798	-1.35499	1.40009e-07	3.7296e-09	3.35849e-08	1.0939e-09	0
CUST_5349_PI4	1.28942	134.431	1.68567e-09	AGAP003236-RA	AGAP003236	2R	34315777	34317509	juvenile hormone-inducible	-0.966718	-0.85175	-1.01767	-0.902699	4.57757e-09	3.47648e-08	4.6452e-09	1.30014e-08	0
CUST_3832_PI4	1.22648	134.29	1.69596e-09	AGAP002161-RA	AGAP002161	2R	16611022	16635610	rac serine threonine kinase	0.696988	0.956145	1.01986	1.27902	4.39436e-07	2.81773e-08	1.36265e-08	6.58776e-10	0
CUST_12894_PI	1.17661	134.393	1.68844e-09	AGAP009672-RA	AGAP009672	3R	38179781	38218801	a kinase anchor protein isoform b	0.909367	0.746641	0.909222	0.746496	2.23935e-09	7.54344e-08	8.26146e-09	3.47829e-08	0
CUST_4513_PI4	1.02449	134.169	1.70488e-09	AGAP002658-RA	AGAP002658	2R	25205095	25205361	small nuclear ribonucleoprotein f	-0.519583	-0.846111	-0.771971	-1.0985	1.57347e-06	1.17635e-08	3.30355e-08	4.57864e-10	0
CUST_239_PI42	0.988506	134.202	1.70244e-09	AGAP004882-RA	AGAP004882	2L	4934985	4944994	endomembrane protein emp70	-0.58206	-0.774677	-0.777578	-0.970195	1.91682e-07	2.10962e-08	2.02269e-08	8.96058e-10	0
CUST_10621_PI	2.26766	134.146	1.70661e-09	AGAP012063-RA	AGAP012063	3L	37202692	37205695	serine threonine kinase	1.72022	1.46798	1.88804	1.63579	5.75421e-09	4.21974e-08	2.43723e-09	1.13084e-08	1
DETOX_31_PI42	1.87789	134.052	1.71357e-09	AGAP001356-RA	AGAP001356	2R	3484107	3495790	ACE1 - acetylcholinesterase; target probed by LSTM-AGAM-DETOX V3 probe agam-detox-1K22	1.49156	1.07624	1.87029	1.45497	8.91618e-09	4.05464e-07	8.16325e-10	1.3087e-08	1
CUST_8862_PI4	0.92044	134.034	1.7149e-09	AGAP000473-RA	AGAP000473	X	8188246	8190883	amino acid transporter	-0.606322	-0.680221	-0.476389	-0.550288	4.37066e-09	2.46084e-09	1.35546e-07	1.80422e-08	0
CUST_11759_PI	0.675909	133.987	1.71838e-09	AGAP008496-RA	AGAP008496	3R	11333045	11333985	thyroid hormone receptor-associated protein 6	-0.503093	-0.451372	-0.499365	-0.447645	3.21523e-09	3.78383e-08	1.21416e-08	1.99593e-08	0
CUST_11242_PI	1.57019	133.809	1.73169e-09	AGAP007947-RA	AGAP007947	3R	3262580	3264037	juvenile hormone-inducible	-0.885861	-1.29013	-1.01362	-1.41789	1.58052e-07	5.08322e-09	7.67421e-08	1.08975e-09	0
CUST_13791_PI	1.18672	133.725	1.73804e-09	AGAP012668-RA	AGAP012668	UNKN	22947593	22950020	zinc metalloprotease	0.818973	0.831601	1.03353	1.04616	3.26128e-08	4.40738e-08	3.77412e-09	2.52531e-09	0
CUST_13850_PI	0.930253	133.682	1.74132e-09	AGAP012731-RA	AGAP012731	UNKN	25798127	25799580	wds	-0.681043	-0.628355	-0.763025	-0.710337	7.70138e-09	6.60238e-08	7.44122e-09	7.87393e-09	0
CUST_9822_PI4	3.08916	133.536	1.75238e-09	AGAP011209-RA	AGAP011209	3L	19404725	19405932	AGAP011209-PA [Anopheles gambiae str. PEST]	2.29892	1.98984	2.84518	2.53609	1.45368e-08	1.01245e-07	1.78592e-09	5.60062e-09	1
CUST_4653_PI4	2.74616	133.571	1.74974e-09	AGAP002736-RB	AGAP002736	2R	26356725	26362523	isoform b	1.82277	2.05389	1.84437	2.07549	1.49323e-08	5.9574e-09	2.01565e-08	4.18221e-09	1
CUST_9681_PI4	2.32722	133.526	1.75318e-09	AGAP011066-RA	AGAP011066	3L	16187554	16188730	aldo-keto reductase	1.27151	1.93206	1.52915	2.1897	3.49747e-07	3.59423e-09	5.05038e-08	8.14617e-10	1
CUST_6355_PI4	1.18307	133.298	1.77071e-09	AGAP003988-RA	AGAP003988	2R	47548070	47549021	tp53-regulated inhibitor of apoptosis 1	-0.744737	-0.906036	-0.589424	-0.750723	7.42274e-09	2.96642e-09	3.61519e-07	1.12341e-08	0
CUST_9304_PI4	1.62496	132.963	1.79676e-09	AGAP010647-RA	AGAP010647	3L	7953733	7954808	gsg8 protein	1.40467	0.726989	1.77735	1.09967	5.08227e-09	8.11084e-06	4.37986e-10	9.0312e-08	0
CUST_11019_PI	3.05313	132.671	1.81988e-09	AGAP011787-RA	AGAP011787	3L	33268389	33269658	serine protease	-3.02465	-0.312658	-2.75018	-0.0381909	6.45268e-10	0.103477	2.66987e-09	0.830795	0
CUST_3975_PI4	0.775742	132.689	1.81844e-09	AGAP002264-RA	AGAP002264	2R	18359321	18370654	cysteine and histidine-rich protein 1-like protein	0.497814	0.484218	0.843487	0.829891	2.55138e-07	1.0707e-06	2.26559e-09	1.30189e-09	0
CUST_8960_PI4	1.51566	132.565	1.82833e-09	AGAP000549-RA	AGAP000549	X	9839687	9843870	dihydrolipoamide branched chain transacylase e2	-1.02906	-1.09918	-0.855674	-0.925794	4.1844e-09	3.95643e-09	6.66479e-08	1.87442e-08	0
DETOX_637_PI4	1.46116	132.506	1.83307e-09	AGAP000163-RA	AGAP000163	X	2843996	2846441	GSTMS2 - Glutathion S-transferase; target probed by LSTM-AGAM-DETOX V3 probe agam-detox-1C6	0.99146	1.01826	1.33077	1.35757	5.84086e-08	6.4971e-08	3.1641e-09	2.01946e-09	0
CUST_5184_PI4	0.759163	132.488	1.83451e-09	AGAP003111-RA	AGAP003111	2R	32505726	32508690	gonadotropin inducible transcription factor	-0.402404	-0.622601	-0.566013	-0.78621	7.13383e-07	1.93321e-08	5.61718e-08	6.26867e-10	0
CUST_9869_PI4	2.44846	132.453	1.83734e-09	AGAP011267-RA	AGAP011267	3L	20377531	20379219	anopheles gambiae pest agap012638-pa	-1.63209	-1.82473	-1.67227	-1.86491	1.57754e-08	7.1818e-09	1.92849e-08	4.32158e-09	1
CUST_4027_PI4	1.36774	132.268	1.85235e-09	AGAP002314-RA	AGAP002314	2R	19229445	19230679	testis-specific protein a8	-0.906765	-1.02396	-0.908937	-1.02613	1.54061e-08	5.70455e-09	2.19939e-08	4.53965e-09	0
DETOX_453_PI4	2.57856	132.007	1.87372e-09	AGAP008206-RA	AGAP008206	3R	6908594	6910234	CYP6N2 - Cytochrome P450 monooxygenase; target probed by LSTM-AGAM-DETOX V3 probe agam-detox-1F22; alternative detox probe for AG_DETOX_P151	1.66374	1.97	1.66727	1.97353	1.77196e-08	9.42473e-09	6.1403e-08	4.21579e-09	1
CUST_5963_PI4	1.25525	132.086	1.86724e-09	AGAP003699-RA	AGAP003699	2R	42131720	42132417	udp-n-acetylglucosamine transferase subunit alg13 homolog	-0.825519	-0.935013	-0.966641	-1.07614	3.74483e-08	1.58011e-08	1.08466e-08	2.36318e-09	0
CUST_11139_PI	0.99816	132.073	1.86829e-09	AGAP007844-RA	AGAP007844	3R	1851091	1853117	aspartyl-trna synthetase	-0.774379	-0.626708	-0.836811	-0.689139	4.09635e-09	9.40629e-08	3.62866e-09	2.12704e-08	0
DETOX_667_PI4	0.96657	131.905	1.88215e-09	AGAP009190-RA	AGAP009190	3R	28591663	28592451	GSTU4 - Glutathion S-transferase; target probed by LSTM-AGAM-DETOX V3 probe agam-detox-1C5	-0.739955	-0.620472	-0.69826	-0.578777	2.016e-09	4.64162e-08	1.2313e-08	5.14102e-08	0
CUST_12928_PI	0.524373	131.969	1.87682e-09	AGAP009710-RA	AGAP009710	3R	39440463	39440917	cadherin- isoform g	0.352901	0.387786	0.359969	0.394854	1.20615e-08	1.55445e-08	3.58802e-08	5.58824e-09	0
CUST_13929_PI	0.869044	131.626	1.90544e-09	AGAP012823-RA	AGAP012823	UNKN	31704582	31705072	nadh dehydrogenase	0.511035	0.69739	0.598953	0.785308	1.21952e-07	8.18392e-09	4.54051e-08	1.32862e-09	0
CUST_4164_PI4	1.33492	131.487	1.9172e-09	AGAP002392-RA	AGAP002392	2R	20900072	20901310	tbc1 domain family member 7	-0.887027	-0.979387	-1.07677	-1.16913	4.06491e-08	2.59756e-08	8.90732e-09	2.3763e-09	0
CUST_9848_PI4	1.14874	131.408	1.92387e-09	AGAP011238-RA	AGAP011238	3L	19909737	19911302	anopheles gambiae pest agap012638-pa	-0.879439	-0.738654	-0.855204	-0.71442	2.51448e-09	4.50159e-08	8.65024e-09	3.87541e-08	0
CUST_2795_PI4	1.24466	131.366	1.92751e-09	AGAP007246-RA	AGAP007246	2L	44520107	44520752	small nuclear ribonucleoprotein sm d1	-0.913116	-0.827455	-1.08835	-1.00269	1.38848e-08	7.02846e-08	3.18911e-09	6.08818e-09	0
CUST_4323_PI4	0.948211	131.389	1.92554e-09	AGAP002529-RA	AGAP002529	2R	22425490	22437464	1-phosphatidylinositol- -bisphosphate phosphodiesterase epsilon-1	0.657734	0.529415	1.08925	0.960935	1.54115e-07	2.37144e-06	7.98183e-10	2.65929e-09	0
CUST_8612_PI4	1.31866	131.229	1.93918e-09	AGAP000255-RD	AGAP000255	X	4818589	4894449	discs large isoform a	0.982106	0.837042	1.25355	1.10849	1.7841e-08	1.93534e-07	2.06758e-09	5.94906e-09	0
CUST_6752_PI4	0.754195	131.205	1.94126e-09	AGAP001455-RB	AGAP001455	2R	5267487	5280188	AGAP001455-PB [Anopheles gambiae str. PEST]	-0.686858	-0.281475	-0.820302	-0.414919	1.88684e-09	8.09527e-05	9.29065e-10	8.451e-07	0
DETOX_526_PI4	1.26055	131.082	1.95187e-09	AGAP009537-RA	AGAP009537	3R	35605568	35607573	Cytochrome_c - Cytochrome C; target probed by LSTM-AGAM-DETOX V3 probe agam-detox-1N17	0.556796	1.1233	0.687815	1.25432	4.2247e-06	2.27727e-09	5.41429e-07	5.85956e-10	0
CUST_1088_PI4	1.16442	131.11	1.94944e-09	AGAP005630-RA	AGAP005630	2L	18009937	18015089	transitional endoplasmic reticulum atpase ter94	-0.767458	-0.848421	-0.984401	-1.06536	6.57865e-08	2.99502e-08	5.57598e-09	1.88956e-09	0
CUST_12084_PI	2.51843	130.839	1.97305e-09	AGAP008851-RA	AGAP008851	3R	19422814	19446280	mind bomb 2	1.74991	1.76777	2.14397	2.16183	3.06576e-08	3.56432e-08	4.01645e-09	3.18624e-09	1
CUST_12810_PI	0.816033	130.917	1.96622e-09	AGAP009588-RA	AGAP009588	3R	36692772	36693988	isoform a	-0.508376	-0.495996	-0.910187	-0.897807	5.19235e-07	1.38491e-06	1.64857e-09	1.2316e-09	0
CUST_1515_PI4	3.12612	130.707	1.98464e-09	AGAP006032-RA	AGAP006032	2L	25462778	25463951	AGAP006032-PA [Anopheles gambiae str. PEST]	2.11631	1.9886	0.95901	0.831299	6.00509e-10	1.61256e-09	4.80366e-06	1.77188e-05	0
CUST_1268_PI4	2.37566	130.703	1.98494e-09	AGAP005800-RA	AGAP005800	2L	21192433	21194835	dna replication licensing factor mcm7	-1.42627	-1.89974	-1.44823	-1.9217	5.83201e-08	3.05574e-09	6.54573e-08	2.30436e-09	1
CUST_415_PI42	1.55132	130.79	1.97729e-09	AGAP005044-RA	AGAP005044	2L	8787248	8791505	endoplasmic reticulum-golgi intermediate compartment protein 2	-1.02458	-1.10136	-1.40385	-1.48062	9.36457e-08	5.82352e-08	3.76262e-09	1.71422e-09	1
CUST_6088_PI4	4.81341	130.627	1.99171e-09	AGAP013142-RA	AGAP013142	2R	43081194	43082560	juvenile hormone-inducible	-3.22604	-3.2777	-1.80538	-1.85704	1.23775e-09	1.18491e-09	9.14016e-07	6.36686e-07	1
CUST_10007_PI	1.14666	130.642	1.99038e-09	AGAP011410-RA	AGAP011410	3L	23907643	23946021	zinc finger protein 729-like	-0.725344	-0.887938	-0.709002	-0.871596	2.08825e-08	7.52723e-09	9.39534e-08	4.29144e-09	0
DETOX_721_PI4	1.58942	130.386	2.01316e-09	AGAP009978-RA	AGAP009978	3R	47043842	47053562	PX2 - Peroxidase; target probed by LSTM-AGAM-DETOX V3 probe agam-detox-1J5	-1.05436	-1.18923	-1.03644	-1.17131	1.48277e-08	5.82548e-09	2.75953e-08	5.49667e-09	1
CUST_3951_PI4	0.874521	130.126	2.03668e-09	AGAP002258-RA	AGAP002258	2R	18230838	18233631	mediator of rna polymerase ii transcription subunit 31	-0.460622	-0.741681	-0.510851	-0.791911	3.33128e-07	4.21443e-09	2.71591e-07	1.11822e-09	0
CUST_8431_PI4	3.42598	129.927	2.05485e-09	AGAP000152-RA	AGAP000152	X	2455825	2456455	hypothetical salivary protein 15	-2.2786	-2.26966	-1.09794	-1.08901	9.33185e-10	1.13712e-09	3.41513e-06	3.48097e-06	0
CUST_2080_PI4	2.13133	129.955	2.05223e-09	AGAP006590-RD	AGAP006590	2L	34288135	34391778	still life type 1	1.44298	1.39283	2.16438	2.11423	1.27771e-07	2.45912e-07	1.74094e-09	1.97582e-09	1
CUST_10131_PI	0.755391	129.941	2.05349e-09	AGAP011536-RA	AGAP011536	3L	26904548	26909174	mcmbp_drome ame: full=mini-chromosome maintenance complex-binding protein short=mcm-bp short=mcm-binding protein	-0.508698	-0.558424	-0.511049	-0.560775	1.34428e-08	9.40771e-09	2.55926e-08	6.03501e-09	0
CUST_6120_PI4	4.31955	129.834	2.06337e-09	AGAP003785-RD	AGAP003785	2R	43290670	43300083	glucose dehydrogenase	-3.39475	-2.53901	-2.56549	-1.70975	5.95324e-10	1.96777e-08	1.75067e-08	1.36364e-06	1
CUST_4654_PI4	3.44444	129.852	2.06172e-09	AGAP002737-RA	AGAP002737	2R	26367279	26395076	n/a	2.11287	2.60501	2.89635	3.38849	2.11911e-07	2.51682e-08	7.5944e-09	1.14312e-09	1
CUST_5714_PI4	1.62879	129.822	2.06449e-09	AGAP003536-RA	AGAP003536	2R	39218214	39219510	mitochondrial carrier protein	-1.20403	-1.08975	-1.32945	-1.21517	9.33064e-09	3.52041e-08	3.70784e-09	9.32874e-09	1
CUST_7513_PI4	2.37849	129.7	2.07583e-09	AGAP001678-RA	AGAP001678	2R	8060565	8100009	tensin	1.81462	1.46628	2.27766	1.92932	1.32171e-08	3.03184e-07	2.18234e-09	9.21594e-09	1
CUST_3754_PI4	1.26071	129.632	2.08211e-09	AGAP001209-RA	AGAP001209	2R	1570811	1583778	ubiquitin specific protease	0.961649	0.80127	1.11195	0.951574	8.65067e-09	1.04673e-07	2.60671e-09	1.20247e-08	0
CUST_7351_PI4	2.82918	129.598	2.08528e-09	AGAP001548-RA	AGAP001548	2R	6095854	6097314	ribosome-associated membrane protein	2.15857	1.82227	2.31403	1.97773	5.39475e-09	5.84422e-08	3.94258e-09	1.81104e-08	1
CUST_3652_PI4	1.17417	129.281	2.11513e-09	AGAP002020-RA	AGAP002020	2R	14012136	14013188	nadh-ubiquinone oxidoreductase ashi subunit	0.648561	0.978545	0.670686	1.00067	1.75338e-07	2.58819e-09	1.80189e-07	1.60635e-09	0
CUST_557_PI42	2.113	129.073	2.13501e-09	AGAP005161-RA	AGAP005161	2L	10811841	10816977	nol9_drome ame: full=polynucleotide 5 -hydroxyl-kinase nol9 ame: full=nucleolar protein 9 homolog	-1.28787	-1.67481	-1.25369	-1.64062	3.76394e-08	4.26096e-09	1.10423e-07	3.40466e-09	1
DETOX_240_PI4	1.81105	129.045	2.13771e-09	AGAP003066-RA	AGAP003066	2R	31949427	31951489	CYP304B1 - Cytochrome P450 monooxygenase; target probed by LSTM-AGAM-DETOX V3 probe agam-detox-1M5; alternative detox probe for AG_DETOX_P080	-1.28894	-1.25621	-1.08781	-1.05508	2.99425e-09	7.80094e-09	3.95185e-08	3.85091e-08	1
CUST_74_PI422	0.488064	128.998	2.1423e-09	AGAP004738-RA	AGAP004738	2L	2972794	2974653	red protein (ik factor) (cytokine ik)	-0.257795	-0.358323	-0.46601	-0.566538	2.37191e-06	2.04289e-07	1.09504e-08	5.84789e-10	0
DETOX_668_PI4	0.949258	128.869	2.15476e-09	AGAP009190-RA	AGAP009190	3R	28591663	28592451	GSTU4 - Glutathion S-transferase; target probed by LSTM-AGAM-DETOX V3 probe agam-detox-1C5	-0.746757	-0.584466	-0.70382	-0.541528	1.79411e-09	7.13981e-08	8.86593e-09	9.8582e-08	0
CUST_2902_PI4	0.386173	128.946	2.14732e-09	AGAP007348-RB	AGAP007348	2L	45981854	45986668	m-type 9	-0.101458	-0.364211	-0.180109	-0.442862	0.000797795	6.93407e-09	1.33629e-05	3.31416e-10	0
CUST_7299_PI4	1.3115	128.807	2.16073e-09	AGAP013302-RA	AGAP013302	2R	58844634	58846174	AGAP013302-PA [Anopheles gambiae str. PEST]	-0.725413	-1.09259	-0.733582	-1.10076	1.60597e-07	2.4019e-09	2.10155e-07	1.77299e-09	0
CUST_7206_PI4	1.81055	128.735	2.16776e-09	AGAP001522-RA	AGAP001522	2R	5830073	5831722	thyroid receptor-interacting protein 13	-1.13976	-1.40553	-1.08031	-1.34609	2.51776e-08	3.44579e-09	6.71367e-08	4.59149e-09	1
CUST_4008_PI4	1.76268	128.637	2.17742e-09	AGAP002286-RA	AGAP002286	2R	18584947	18586209	cdna sequence	-1.14651	-1.31021	-0.870929	-1.03463	5.93941e-09	2.07309e-09	2.03825e-07	2.35718e-08	0
CUST_2514_PI4	0.848537	128.65	2.17608e-09	AGAP006990-RA	AGAP006990	2L	40485843	40495867	brahma associated protein	-0.577913	-0.614673	-0.487308	-0.524068	4.63853e-09	8.31936e-09	1.12028e-07	2.32097e-08	0
CUST_6172_PI4	1.82965	128.5	2.19092e-09	AGAP003842-RA	AGAP003842	2R	44292087	44294823	proline- glutamic acid- and leucine-rich protein 1	-1.2805	-1.24358	-1.68232	-1.6454	4.80314e-08	8.25602e-08	2.72946e-09	3.15005e-09	1
CUST_3620_PI4	3.91395	128.386	2.20224e-09	AGAP002015-RA	AGAP002015	2R	13936707	13956091	n/a	3.73418	1.17248	3.74828	1.18658	8.88108e-10	0.000198322	1.02625e-09	0.000166906	0
CUST_8006_PI4	1.83176	128.281	2.21277e-09	AGAP000793-RA	AGAP000793	X	14439438	14439960	isoform b	1.31773	1.27227	1.33342	1.28796	7.95243e-09	1.44553e-08	8.49326e-09	1.14123e-08	1
CUST_8997_PI4	1.34896	128.292	2.21158e-09	AGAP010331-RA	AGAP010331	3L	1237241	1251371	isoform a	-0.826531	-1.05564	-0.975369	-1.20448	8.94042e-08	1.49666e-08	3.64059e-08	1.87412e-09	0
CUST_12429_PI	2.61153	128.081	2.23285e-09	AGAP009200-RB	AGAP009200	3R	28614040	28620808	collagen type isoform a	1.86169	1.82394	2.02743	1.98968	1.2913e-08	2.45321e-08	7.42063e-09	7.37196e-09	1
CUST_9107_PI4	2.49559	128.155	2.22543e-09	AGAP010440-RA	AGAP010440	3L	3623756	3624134	small nuclear ribonucleoprotein e	-1.61504	-1.89726	-1.75655	-2.03877	3.88524e-08	7.81191e-09	1.86863e-08	3.09227e-09	1
CUST_2844_PI4	1.43837	128.021	2.23895e-09	AGAP006631-RA	AGAP006631	2L	34803042	34809497	transmembrane serine	0.973618	0.961727	0.530842	0.518951	1.00315e-09	2.3566e-09	1.67716e-06	1.47019e-06	0
CUST_7160_PI4	1.08208	128.039	2.23707e-09	AGAP004559-RK	AGAP004559	2R	57595300	57600255	ras-related protein rab-11a	-0.769664	-0.74029	-0.944266	-0.914892	2.4801e-08	7.71222e-08	4.98521e-09	4.74618e-09	0
CUST_6286_PI4	1.98341	127.893	2.25199e-09	AGAP003924-RA	AGAP003924	2R	46300383	46315784	rab6 gtpase activating gapcena (rabgap1 protein)	1.2254	1.43838	1.82819	2.04117	3.20736e-07	7.10626e-08	4.77207e-09	1.18111e-09	1
CUST_10681_PI	1.62791	127.859	2.25549e-09	AGAP012122-RA	AGAP012122	3L	37840674	37841735	dna-directed rna polymerase iii 25 kda polypeptide	-1.19531	-1.10445	-1.15626	-1.0654	4.50511e-09	2.45544e-08	1.4651e-08	2.32319e-08	1
CUST_1933_PI4	1.60799	127.805	2.26095e-09	AGAP006452-RA	AGAP006452	2L	32266685	32296682	lethal isoform b	1.08702	0.877961	1.88277	1.67371	3.04286e-07	3.60568e-06	7.91066e-10	2.72841e-09	0
CUST_4234_PI4	1.62258	127.742	2.26746e-09	AGAP002434-RA	AGAP002434	2R	21353080	21375362	centrosomin (arrow protein)	1.14793	1.13772	1.29157	1.28136	1.59803e-08	3.7259e-08	8.92394e-09	6.33456e-09	1
CUST_117_PI42	1.99035	127.551	2.28723e-09	AGAP004773-RA	AGAP004773	2L	3360197	3361330	pyruvate dehydrogenase	-1.61215	-1.16066	-1.7361	-1.28461	3.67471e-09	1.7702e-07	1.90886e-09	5.27121e-08	1
CUST_8336_PI4	0.842121	127.509	2.29167e-09	AGAP000008-RA	AGAP000008	X	90142	94903	chaperone protein dnaj	-0.634653	-0.529283	-0.472657	-0.367287	9.18106e-10	1.35616e-08	4.83066e-08	5.48684e-07	0
CUST_1410_PI4	0.759199	127.249	2.31893e-09	AGAP005939-RA	AGAP005939	2L	23867138	23870758	terminal deoxycytidyl transferase rev1	-0.466356	-0.599044	-0.472727	-0.605414	4.03999e-08	8.77221e-09	1.24089e-07	3.48606e-09	0
CUST_3197_PI4	0.679734	127.253	2.31848e-09	AGAP007637-RA	AGAP007637	2L	48537847	48539641	unconventional prefoldin rpb5 interactor	-0.446405	-0.490743	-0.594501	-0.638839	8.38924e-08	7.75388e-08	9.01507e-09	2.18685e-09	0
CUST_4062_PI4	0.654081	127.143	2.33014e-09	AGAP001102-RA	AGAP001102	2R	66265	72695	crag protein	-0.325904	-0.561823	-0.248686	-0.484606	1.7228e-07	1.39222e-09	9.99952e-06	3.31383e-09	0
DETOX_452_PI4	2.29863	127.058	2.33925e-09	AGAP008206-RA	AGAP008206	3R	6908594	6910234	CYP6N2 - Cytochrome P450 monooxygenase; target probed by LSTM-AGAM-DETOX V3 probe agam-detox-1F22	1.50314	1.73903	1.51039	1.74629	1.91287e-08	1.32383e-08	6.42693e-08	5.77735e-09	1
CUST_2861_PI4	1.77227	127.023	2.34298e-09	AGAP007310-RA	AGAP007310	2L	45260200	45265177	isoform b	-1.37881	-1.1134	-1.36638	-1.10096	3.09877e-09	5.60294e-08	5.57661e-09	4.91497e-08	1
CUST_12376_PI	3.61693	126.99	2.34655e-09	AGAP009146-RA	AGAP009146	3R	27504895	27506036	AGAP009146-PA [Anopheles gambiae str. PEST]	-2.31845	-2.77341	-2.19523	-2.65018	2.11054e-08	4.58222e-09	6.39043e-08	5.83613e-09	1
CUST_7248_PI4	1.76771	126.846	2.36206e-09	AGAP004604-RA	AGAP004604	2R	58294035	58328776	isoform b	1.17898	1.26171	1.55701	1.63974	8.02566e-08	5.7446e-08	5.36986e-09	2.35982e-09	1
CUST_2756_PI4	1.09548	126.694	2.37856e-09	AGAP007209-RC	AGAP007209	2L	44331116	44343426	tetraspanin isoform a	0.910853	0.291187	1.44531	0.825644	3.81485e-08	0.00247615	2.66434e-10	1.31475e-07	0
CUST_3778_PI4	1.63138	126.408	2.40989e-09	AGAP002107-RA	AGAP002107	2R	15703514	15704615	calcyclin binding protein	-0.933527	-1.33314	-1.04598	-1.44559	1.94519e-07	4.62672e-09	7.11194e-08	1.60735e-09	0
DETOX_639_PI4	1.45369	126.445	2.40578e-09	AGAP000163-RA	AGAP000163	X	2843996	2846441	GSTMS2 - Glutathion S-transferase; target probed by LSTM-AGAM-DETOX V3 probe agam-detox-1C6; alternative detox probe for AG_DETOX_P213	0.986869	1.00425	1.3485	1.36588	8.0524e-08	1.11117e-07	4.04378e-09	2.6123e-09	0
CUST_5577_PI4	0.951036	126.45	2.40532e-09	AGAP003411-RA	AGAP003411	2R	37459693	37460994	zinc finger protein ckr1	-0.642992	-0.674411	-0.833258	-0.864677	5.28609e-08	1.06449e-07	9.98215e-09	3.05602e-09	0
CUST_2704_PI4	0.95476	126.353	2.41597e-09	AGAP007167-RA	AGAP007167	2L	43756355	43757437	mitochondrial inner membrane protein 9kd-	-0.680763	-0.630327	-0.906191	-0.855754	4.35779e-08	1.72869e-07	2.93488e-09	4.18308e-09	0
CUST_13444_PI	2.26956	126.225	2.43029e-09	AGAP010220-RA	AGAP010220	3R	50915600	50916631	proliferating cell nuclear antigen	-1.22512	-1.90967	-1.16902	-1.85357	2.11219e-07	1.64255e-09	3.99986e-07	2.16751e-09	1
CUST_8963_PI4	1.45711	126.17	2.43639e-09	AGAP000562-RA	AGAP000562	X	9966795	10002836	moesin ezrin radixin	0.967755	0.966611	1.47004	1.4689	1.85567e-07	2.69184e-07	2.45379e-09	2.02874e-09	0
CUST_1320_PI4	1.5958	125.959	2.46025e-09	AGAP005851-RA	AGAP005851	2L	22608607	22610192	cell division protein kinase 10	-1.19062	-1.0561	-1.07369	-0.939174	2.76161e-09	2.67816e-08	2.22449e-08	5.88202e-08	0
CUST_3296_PI4	1.11667	125.933	2.46314e-09	AGAP007723-RA	AGAP007723	2L	49281053	49308222	dbls big	0.856911	0.700948	1.00293	0.84697	1.07558e-08	1.37454e-07	2.43849e-09	1.42604e-08	0
CUST_8376_PI4	3.59123	125.676	2.49256e-09	AGAP000142-RA	AGAP000142	X	2170814	2177965	wd-repeat protein	2.77056	2.28462	2.80935	2.32341	4.29631e-09	4.80602e-08	4.65724e-09	3.54331e-08	1
CUST_4519_PI4	2.50879	125.654	2.495e-09	AGAP002654-RB	AGAP002654	2R	25181331	25187768	poly -binding protein	-1.78219	-1.75029	-1.54907	-1.51717	4.34723e-09	7.70551e-09	3.05898e-08	3.19724e-08	1
CUST_9054_PI4	1.48856	125.467	2.51665e-09	AGAP010386-RA	AGAP010386	3L	2436835	2438643	translocation associated membrane protein	-1.07353	-1.02165	-1.21342	-1.16153	1.52269e-08	5.01007e-08	7.21955e-09	8.25603e-09	1
CUST_7197_PI4	1.21444	125.404	2.52406e-09	AGAP001535-RA	AGAP001535	2R	5939940	5955493	n/a	0.855819	0.813108	1.14092	1.09821	4.79838e-08	1.84216e-07	4.14193e-09	4.01745e-09	0
CUST_7067_PI4	1.17108	125.412	2.52307e-09	AGAP004468-RA	AGAP004468	2R	56725193	56726412	viral iap-associated	-0.78554	-0.854702	-0.939972	-1.00913	4.29805e-08	3.747e-08	1.28589e-08	3.55964e-09	0
CUST_10891_PI	0.492717	125.435	2.52045e-09	AGAP012336-RA	AGAP012336	3L	40744216	40746580	n-acetylglucosamine-1-phosphotransferase subunits alpha beta-like	-0.297987	-0.39237	-0.302428	-0.396811	5.272e-08	8.53326e-09	1.56457e-07	3.41846e-09	0
CUST_1524_PI4	1.78967	125.316	2.53431e-09	AGAP006041-RA	AGAP006041	2L	25554043	25554891	ring finger protein 185	1.39441	1.12145	1.36424	1.09129	3.11977e-09	5.22682e-08	5.73899e-09	5.89566e-08	1
CUST_10741_PI	1.46344	125.392	2.52539e-09	AGAP012185-RA	AGAP012185	3L	38503824	38514776	isoform a	1.02771	1.03164	1.1732	1.17713	2.25802e-08	3.13123e-08	7.33196e-09	5.79503e-09	1
CUST_316_PI42	1.3232	125.357	2.52956e-09	AGAP004956-RA	AGAP004956	2L	7183554	7186700	dna replication licensing factor mcm4	-0.969992	-0.898042	-1.02907	-0.957122	9.33775e-09	3.33668e-08	7.17224e-09	1.3144e-08	0
CUST_3619_PI4	3.751	125.073	2.56306e-09	AGAP002015-RB	AGAP002015	2R	13936707	13956091	n/a	3.56045	1.18033	3.56575	1.18563	1.00969e-09	0.000139265	1.23514e-09	0.000123219	0
CUST_2849_PI4	0.570696	125.103	2.55944e-09	AGAP007298-RA	AGAP007298	2L	45069318	45081760	rho rac cdc gtpase-activating protein	0.366739	0.436732	0.388232	0.458225	3.39869e-08	1.50464e-08	5.62998e-08	4.3093e-09	0
CUST_2127_PI4	1.41592	124.662	2.61245e-09	AGAP006630-RA	AGAP006630	2L	34792865	34793471	accessory gland protein	1.09129	0.876836	1.30355	1.08909	1.19694e-08	2.15202e-07	2.51514e-09	1.51561e-08	0
CUST_2316_PI4	1.08999	124.623	2.61719e-09	AGAP006803-RA	AGAP006803	2L	38670995	38675570	kinesin heavy chain	-0.640178	-0.879637	-0.573143	-0.812602	5.25236e-08	2.57653e-09	3.11225e-07	4.61235e-09	0
CUST_9867_PI4	2.48516	124.505	2.63167e-09	AGAP011257-RA	AGAP011257	3L	20294955	20313338	anopheles gambiae pest agap012638-pa	-1.69576	-1.81661	-1.71462	-1.83546	1.65853e-08	1.02872e-08	1.97628e-08	7.83895e-09	1
CUST_11081_PI	2.42042	124.521	2.62963e-09	AGAP007786-RA	AGAP007786	3R	838019	840304	isocitrate dehydrogenase	1.26498	2.06032	1.38045	2.17578	5.70857e-07	2.72215e-09	2.42124e-07	1.39465e-09	1
CUST_7514_PI4	2.34062	124.531	2.62837e-09	AGAP001678-RB	AGAP001678	2R	8060565	8100009	tensin	1.79667	1.41764	2.28734	1.90831	1.74139e-08	4.79149e-07	2.29631e-09	1.20117e-08	1
DETOX_752_PI4	1.66836	124.463	2.63683e-09	AGAP004422-RA	AGAP004422	2R	55869545	55870866	RPL19 - House-keeping gene; target probed by LSTM-AGAM-DETOX V3 probe agam-detox-1B21	-1.21869	-1.03194	-1.70174	-1.51499	5.56062e-08	4.20152e-07	1.55267e-09	5.30914e-09	1
CUST_1229_PI4	1.63555	124.364	2.64897e-09	AGAP005763-RA	AGAP005763	2L	20350127	20355566	receptor protein tyrosine kinase	-1.15548	-1.15683	-1.11544	-1.11679	8.20121e-09	1.51351e-08	2.28181e-08	1.58855e-08	1
CUST_7951_PI4	0.869642	124.289	2.65826e-09	AGAP000749-RA	AGAP000749	X	13712077	13714950	calponin transgelin	0.506173	-0.305892	1.14374	0.331679	1.82272e-06	0.000302865	2.97328e-10	0.000129182	0
CUST_10448_PI	0.917316	124.165	2.67372e-09	AGAP011884-RA	AGAP011884	3L	34626591	34627952	rna-binding protein 28	-0.467731	-0.560394	-1.0233	-1.11596	9.48447e-06	1.98083e-06	2.58521e-09	8.11316e-10	0
CUST_12569_PI	0.604536	124.229	2.66564e-09	AGAP009348-RA	AGAP009348	3R	31577904	31586407	ubiquitin carboxyl-terminal hydrolase 14	-0.431425	-0.421477	-0.472579	-0.462631	1.49233e-08	3.70832e-08	1.02213e-08	9.01872e-09	0
CUST_8407_PI4	1.75095	124.147	2.67595e-09	AGAP001057-RA	AGAP001057	X	21769838	21772242	dead box atp-dependent rna helicase	-1.13744	-1.30956	-1.3764	-1.54853	7.71598e-08	2.06672e-08	1.17825e-08	2.69547e-09	1
CUST_7411_PI4	1.1818	124.103	2.68144e-09	AGAP001606-RA	AGAP001606	2R	6683334	6688184	AGAP001606-PA [Anopheles gambiae str. PEST]	0.842819	0.74	1.21526	1.11244	7.26064e-08	5.81066e-07	2.30472e-09	4.28645e-09	0
CUST_247_PI42	0.757949	124.089	2.68325e-09	AGAP004889-RA	AGAP004889	2L	4974901	4977615	ubiquitin-conjugating enzyme e2-25kd	-0.527238	-0.525442	-0.670127	-0.668331	4.27389e-08	1.12649e-07	7.38084e-09	4.32031e-09	0
CUST_9786_PI4	0.754789	123.952	2.70042e-09	AGAP011172-RA	AGAP011172	3L	18227817	18231439	cystathionine beta-lyase	0.571143	0.445066	0.784261	0.658184	2.75916e-08	1.44132e-06	2.74459e-09	9.18135e-09	0
CUST_10004_PI	0.522382	123.822	2.71695e-09	AGAP011407-RA	AGAP011407	3L	23895715	23896938	zinc finger protein 436	-0.362198	-0.371592	-0.422323	-0.431717	2.6956e-08	5.68506e-08	1.35328e-08	5.69232e-09	0
CUST_9762_PI4	1.41449	123.668	2.73664e-09	AGAP011147-RA	AGAP011147	3L	17978069	17980350	dead box atp-dependent rna helicase	-0.986235	-1.01013	-1.0743	-1.09819	2.02346e-08	2.20156e-08	1.09835e-08	7.09872e-09	0
CUST_2523_PI4	1.22012	123.629	2.74164e-09	AGAP006997-RA	AGAP006997	2L	40538377	40541619	alanyl-trna synthetase	-0.746797	-0.961876	-0.822908	-1.03799	8.97184e-08	8.10278e-09	4.69514e-08	2.67842e-09	0
CUST_3049_PI4	1.01411	123.615	2.74336e-09	AGAP007503-RB	AGAP007503	2L	46973938	46983178	isoform b	0.689485	0.685461	0.97789	0.973865	9.10939e-08	3.39771e-07	6.51617e-09	3.06655e-09	0
CUST_9171_PI4	0.625501	123.633	2.74111e-09	AGAP010503-RA	AGAP010503	3L	5073429	5118821	calcium-activated potassium channel	0.360655	0.404705	0.672734	0.716785	1.77451e-06	8.89127e-07	3.16938e-09	1.114e-09	0
CUST_13773_PI	1.91808	123.534	2.75381e-09	AGAP012648-RA	AGAP012648	UNKN	22332617	22333826	sulfotransferase	1.33756	1.28713	0.854554	0.804126	1.48394e-09	3.76343e-09	3.63246e-07	5.45104e-07	0
CUST_4362_PI4	1.46847	123.583	2.74752e-09	AGAP001283-RA	AGAP001283	2R	2276105	2279562	inwardly rectifying k+	-1.07972	-0.993046	-1.01295	-0.926279	4.86967e-09	1.80607e-08	1.44362e-08	3.27289e-08	0
CUST_11449_PI	1.66994	123.451	2.76458e-09	AGAP008163-RA	AGAP008163	3R	6279502	6280318	nhp2-like protein 1-like	-0.769662	-1.18474	-1.66001	-2.07508	2.40557e-05	3.03358e-07	7.0995e-09	5.29128e-10	0
CUST_1582_PI4	1.15958	123.515	2.75627e-09	AGAP006096-RA	AGAP006096	2L	26620119	26624763	isoform b	0.744833	0.382434	1.54708	1.18468	6.57854e-07	0.000978683	6.51944e-10	6.30166e-09	0
CUST_10440_PI	0.872679	123.421	2.76853e-09	AGAP011876-RA	AGAP011876	3L	34603158	34604510	zinc finger protein 277	-0.557062	-0.668523	-0.622851	-0.734312	5.60484e-08	1.60331e-08	3.55088e-08	3.45641e-09	0
CUST_1728_PI4	0.681738	123.357	2.77689e-09	AGAP006218-RA	AGAP006218	2L	28476341	28490868	g protein-coupled receptor protein	0.436355	0.522377	0.474873	0.560896	4.29417e-08	2.07449e-08	6.02588e-08	4.15601e-09	0
CUST_516_PI42	1.01423	123.251	2.79071e-09	AGAP005124-RC	AGAP005124	2L	10257652	10269142	aldehyde dehydrogenase	-0.903169	-0.376532	-1.16995	-0.643312	6.34679e-09	0.000112264	6.73846e-10	3.73841e-07	0
CUST_4378_PI4	2.54633	123.098	2.81087e-09	AGAP002564-RD	AGAP002564	2R	22874863	22892403	fructose-bisphosphate aldolase	1.29423	2.19288	1.30106	2.19971	6.19296e-07	1.92381e-09	6.48405e-07	1.76347e-09	1
CUST_8_PI4225	1.43883	123.111	2.80918e-09	AGAP004682-RA	AGAP004682	2L	433503	461627	trisn small nuclear ribonucleoprotein	-0.866155	-1.13727	-1.0293	-1.30041	1.60772e-07	1.14144e-08	3.50908e-08	1.99867e-09	0
CUST_2177_PI4	1.68685	123.01	2.82263e-09	AGAP006669-RA	AGAP006669	2L	36605130	36625269	isoform a	1.22767	0.942829	1.89801	1.61317	8.5102e-08	3.5419e-06	1.60818e-09	5.84988e-09	0
CUST_9160_PI4	0.971639	123.021	2.82117e-09	AGAP010493-RA	AGAP010493	3L	5034580	5036026	transcription initiation factor tfiid subunit 7	-0.652834	-0.717779	-0.704639	-0.769584	3.06785e-08	1.31829e-08	1.62425e-08	5.34159e-09	0
CUST_4720_PI4	2.53684	122.983	2.8262e-09	AGAP002790-RA	AGAP002790	2R	27248415	27312134	beta amyloid protein precursor-like	1.91369	1.63898	2.20879	1.93407	1.29698e-08	1.09304e-07	3.81441e-09	1.39176e-08	1
CUST_7153_PI4	1.07128	122.967	2.82823e-09	AGAP004559-RH	AGAP004559	2R	57595300	57600255	ras-related protein rab-11a	-0.75191	-0.736435	-0.951739	-0.936264	3.93762e-08	1.38816e-07	7.8798e-09	5.03502e-09	0
CUST_12023_PI	3.74646	122.712	2.86248e-09	AGAP008782-RA	AGAP008782	3R	17762311	17763015	kda salivary protein	2.89995	1.83941	4.39755	3.33701	6.59271e-08	8.55448e-06	6.03864e-10	1.39909e-08	0
CUST_11199_PI	3.56505	122.758	2.85631e-09	AGAP007903-RA	AGAP007903	3R	2602945	2609195	sodium-dependent excitatory amino acid transporter	2.60151	2.43596	2.5134	2.34785	6.49221e-09	1.95113e-08	1.37067e-08	2.45562e-08	1
CUST_3350_PI4	1.63415	122.442	2.89936e-09	AGAP001194-RA	AGAP001194	2R	1215908	1232126	n/a	1.18463	1.12034	1.29384	1.22954	1.39493e-08	4.28682e-08	8.46948e-09	1.14949e-08	1
CUST_10590_PI	4.06143	122.374	2.90866e-09	AGAP012032-RA	AGAP012032	3L	36749825	36750886	basement membrane proteoglycan	-3.71937	-1.62787	-3.82679	-1.7353	1.50329e-09	1.34188e-05	1.24084e-09	6.72157e-06	0
CUST_1456_PI4	1.23931	122.303	2.91845e-09	AGAP005978-RB	AGAP005978	2L	24431266	24443506	zinc finger protein	-0.825305	-0.912874	-0.97164	-1.05921	5.49968e-08	2.39127e-08	1.18308e-08	3.80132e-09	0
CUST_6404_PI4	1.78696	122.138	2.9414e-09	AGAP004033-RA	AGAP004033	2R	48125098	48149667	isoform g	1.19284	1.20714	1.75244	1.76675	1.84764e-07	2.05266e-07	3.14299e-09	2.53036e-09	1
CUST_381_PI42	1.58533	122.023	2.95755e-09	AGAP005014-RA	AGAP005014	2L	8297037	8299619	rna polymerase ii-associated protein 3	-1.08181	-1.11854	-1.38485	-1.42158	6.87773e-08	6.46267e-08	5.83814e-09	3.67712e-09	1
CUST_5832_PI4	1.00228	122.001	2.96061e-09	AGAP003601-RA	AGAP003601	2R	40436422	40438659	alpha- -mannosyltransferase alg9	-0.763136	-0.637745	-0.638751	-0.51336	1.92823e-09	2.10674e-08	2.06967e-08	1.95921e-07	0
CUST_6069_PI4	1.67783	121.928	2.97092e-09	AGAP013492-RA	AGAP013492	2R	43193080	43195188	glucose dehydrogenase	-1.53265	-0.653368	-1.33462	-0.455338	5.8372e-10	1.06771e-05	4.7699e-09	0.000241392	0
CUST_11830_PI	0.717066	121.906	2.97402e-09	AGAP008571-RA	AGAP008571	3R	13080241	13081311	transmembrane protein 231	-0.5543	-0.4529	-0.511672	-0.410272	2.55147e-09	7.44762e-08	1.90484e-08	1.17975e-07	0
CUST_8004_PI4	1.25859	121.782	2.9916e-09	AGAP000794-RB	AGAP000794	X	14441808	14444177	nadh dehydrogenase iron-sulfur protein mitochondrial	0.611923	1.08013	0.819055	1.28726	2.75055e-06	7.94512e-09	1.74633e-07	8.71589e-10	0
CUST_11693_PI	1.07713	121.765	2.99396e-09	AGAP008429-RA	AGAP008429	3R	10602719	10603534	zinc finger protein	-0.770044	-0.752172	-0.731558	-0.713686	7.37588e-09	1.85494e-08	2.53562e-08	2.32368e-08	0
CUST_12885_PI	1.3325	121.659	3.00917e-09	AGAP009664-RA	AGAP009664	3R	37779744	37791731	isoform f	0.923071	0.868035	1.3354	1.28036	1.14257e-07	3.5755e-07	2.90445e-09	3.59784e-09	0
CUST_8404_PI4	0.931631	121.686	3.00537e-09	AGAP001053-RE	AGAP001053	X	21343435	21367564	troponin i	0.615074	0.595755	0.982084	0.962765	2.35263e-07	1.10177e-06	4.396e-09	2.53912e-09	0
DETOX_421_PI4	1.92663	121.44	3.04068e-09	AY745223	AGAP003343	2R	36314370	36316256	CYP6AG1 - Cytochrome P450 monooxygenase; target probed by LSTM-AGAM-DETOX V3 probe agam-detox-1I1	1.82387	0.620774	1.82768	0.624581	1.18114e-09	0.00013022	1.52232e-09	0.000110649	0
CUST_12643_PI	1.10657	121.382	3.04924e-09	AGAP009419-RA	AGAP009419	3R	32695608	32695950	1-acyl-sn-glycerol-3-phosphate acyltransferase	0.647078	0.892288	0.745051	0.990262	1.89514e-07	1.06714e-08	8.05176e-08	2.15563e-09	0
CUST_3968_PI4	0.629782	121.345	3.05454e-09	AGAP002266-RA	AGAP002266	2R	18378164	18382530	protein phosphatase 2c	-0.314988	-0.545311	-0.308399	-0.538722	5.01406e-07	3.76237e-09	1.99265e-06	2.04476e-09	0
CUST_8947_PI4	2.26913	121.048	3.09828e-09	AGAP000546-RA	AGAP000546	X	9828179	9829456	---NA---	-1.44439	-1.74833	-1.52201	-1.82595	5.3688e-08	8.36451e-09	3.98882e-08	4.39224e-09	1
CUST_12786_PI	1.56319	120.901	3.12009e-09	AGAP009566-RA	AGAP009566	3R	36297895	36333175	zinc finger protein	1.07849	1.06395	1.46376	1.44922	8.54054e-08	1.64662e-07	4.61386e-09	3.87582e-09	1
CUST_1036_PI4	0.800661	120.881	3.12318e-09	AGAP005585-RA	AGAP005585	2L	17424809	17441217	isoform b	0.617223	0.49247	0.749763	0.625011	1.32474e-08	5.31901e-07	4.99045e-09	1.88691e-08	0
CUST_7159_PI4	1.13497	120.795	3.13603e-09	AGAP004559-RC	AGAP004559	2R	57595300	57600255	ras-related protein rab-11a	-0.811359	-0.780624	-0.954436	-0.9237	2.59064e-08	7.64465e-08	8.00107e-09	7.97127e-09	0
CUST_13708_PI	0.921809	120.649	3.15804e-09	AGAP012569-RA	AGAP012569	UNKN	16939871	16940696	aldehyde oxidase	0.630206	0.622234	0.885936	0.877963	1.10244e-07	2.39842e-07	4.62172e-09	3.51799e-09	0
CUST_9217_PI4	1.298	120.588	3.16732e-09	AGAP010559-RA	AGAP010559	3L	6373291	6374918	tfiih basal transcription factor complex p44 subunit	-0.785024	-1.01121	-0.999525	-1.22571	2.58544e-07	1.79252e-08	2.04321e-08	1.87255e-09	0
CUST_12757_PI	1.26369	120.419	3.1932e-09	AGAP009537-RA	AGAP009537	3R	35605568	35607573	cytochrome c	0.539504	1.13104	0.702605	1.29414	1.10995e-05	4.15044e-09	8.12177e-07	8.36172e-10	0
CUST_4968_PI4	1.04203	120.471	3.18524e-09	AGAP002951-RA	AGAP002951	2R	30067297	30071872	btb poz domain-containing protein 7	-0.575637	-0.864214	-0.488462	-0.77704	1.20971e-07	1.73894e-09	9.89412e-07	4.91065e-09	0
CUST_12957_PI	0.601151	120.369	3.20093e-09	AGAP009739-RA	AGAP009739	3R	42056398	42058612	vacuolar protein sorting	-0.474474	-0.334835	-0.629854	-0.490215	1.88003e-08	2.5567e-06	2.4377e-09	2.07994e-08	0
CUST_9821_PI4	1.88956	120.259	3.21791e-09	AGAP011208-RA	AGAP011208	3L	19386219	19389869	hexokinase	1.22721	1.32536	1.78202	1.88017	2.38288e-07	1.40018e-07	5.06499e-09	2.31984e-09	1
CUST_6077_PI4	0.724068	120.229	3.22252e-09	AGAP003768-RB	AGAP003768	2R	43124483	43126198	40s ribosomal protein s2	-0.382175	-0.611947	-0.443309	-0.673081	5.48905e-07	1.06366e-08	3.79403e-07	1.61609e-09	0
CUST_11853_PI	1.39551	120.153	3.2343e-09	AGAP008606-RA	AGAP008606	3R	13524426	13527578	forkhead protein forkhead protein domain	-1.03704	-0.820783	-1.48238	-1.26613	6.16336e-08	1.19529e-06	1.68583e-09	8.02514e-09	0
CUST_11552_PI	0.738806	120.116	3.24009e-09	AGAP008269-RA	AGAP008269	3R	8109785	8120595	pelota	-0.452713	-0.583179	-0.424659	-0.555125	4.24703e-08	6.48372e-09	2.23624e-07	6.39087e-09	0
CUST_7972_PI4	1.85152	119.839	3.28377e-09	AGAP000772-RA	AGAP000772	X	13870127	13871264	AGAP000772-PA [Anopheles gambiae str. PEST]	-1.33648	-1.2488	-1.62363	-1.53595	3.17865e-08	9.67913e-08	5.06717e-09	7.86677e-09	1
CUST_8503_PI4	1.43948	119.872	3.27849e-09	AGAP000163-RA	AGAP000163	X	2843996	2846441	microsomal glutathione s-transferase	0.963837	1.00628	1.32513	1.36757	1.28673e-07	1.30011e-07	5.94604e-09	3.16025e-09	0
CUST_1335_PI4	1.27696	119.773	3.29425e-09	AGAP005865-RA	AGAP005865	2L	22654574	22656498	fumarylacetoacetate hydrolase	0.859835	0.846546	0.441896	0.428608	1.33966e-09	3.15367e-09	3.88613e-06	3.77506e-06	0
CUST_1741_PI4	0.729164	119.771	3.29453e-09	AGAP006232-RA	AGAP006232	2L	28563646	28565368	peroxisomal membrane anchor protein	-0.456648	-0.5295	-0.249807	-0.322659	3.74249e-09	2.44512e-09	8.63122e-06	2.96772e-07	0
CUST_10002_PI	0.685648	119.778	3.29352e-09	AGAP011405-RA	AGAP011405	3L	23876713	23878295	novel krab box and zinc c2h2 type domain containing protein	-0.479123	-0.488507	-0.52289	-0.532275	2.00422e-08	5.4505e-08	2.54826e-08	1.00247e-08	0
DETOX_796_PI4	1.16882	119.665	3.31151e-09	AGAP006096-RA	AGAP006096	2L	26620119	26624763	Succinyl_COA_transferase - From Vontas et al. 2005	0.796998	0.439996	1.53003	1.17303	3.74972e-07	0.000362573	8.8593e-10	8.39644e-09	0
CUST_3494_PI4	0.838819	119.648	3.31419e-09	AGAP001910-RA	AGAP001910	2R	12009509	12011157	ribosomal protein s3	-0.48605	-0.566486	-0.86876	-0.949196	1.8289e-06	4.98837e-07	4.28864e-09	1.29219e-09	0
CUST_7679_PI4	1.90563	119.612	3.31997e-09	AGAP003439-RG	AGAP003439	2R	37723747	37763186	tpa: mod -	-1.62808	-0.985767	-1.72334	-1.08103	2.84397e-09	1.22916e-06	2.52642e-09	3.49614e-07	0
CUST_9522_PI4	0.943056	119.638	3.31581e-09	AGAP010891-RA	AGAP010891	3L	12648108	12656761	ariadne ubiquitin-conjugating enzyme e2 binding protein	0.649067	0.68096	0.715102	0.746994	2.56561e-08	4.4992e-08	2.60252e-08	8.17653e-09	0
CUST_13117_PI	1.70558	119.523	3.33431e-09	AGAP009894-RA	AGAP009894	3R	44903740	44906308	amino acid transporter	1.02188	1.32033	1.37043	1.66887	2.97126e-07	5.23743e-08	3.45636e-08	1.89741e-09	1
CUST_3390_PI4	1.26678	119.439	3.34792e-09	AGAP001803-RA	AGAP001803	2R	10615693	10617366	pre-mrna-splicing factor	-0.919093	-0.869359	-0.854232	-0.804499	6.50561e-09	1.76649e-08	2.15261e-08	3.48289e-08	0
CUST_6590_PI4	0.519076	119.408	3.35308e-09	AGAP004120-RA	AGAP004120	2R	50320113	50321238	cysteine-rich hydrophobic protein	-0.340903	-0.391383	-0.334216	-0.384696	2.28075e-08	1.72553e-08	1.00508e-07	9.607e-09	0
CUST_13194_PI	1.13812	119.381	3.3574e-09	AGAP009969-RA	AGAP009969	3R	46901588	46901929	upf0585 protein c16orf13-like protein a	-0.847078	-0.758198	-0.901117	-0.812237	1.11964e-08	4.71434e-08	6.73311e-09	1.9853e-08	0
CUST_2965_PI4	3.16693	119.315	3.36826e-09	AGAP007405-RA	AGAP007405	2L	46335605	46336368	quijote	-2.53658	-1.8961	-2.53861	-1.89812	3.80281e-09	1.12597e-07	4.23957e-09	1.05501e-07	1
CUST_81_PI422	1.70714	119.161	3.39344e-09	AGAP004744-RA	AGAP004744	2L	3021774	3025711	succinyl-coa synthetase beta chain	0.901985	1.43523	1.10417	1.63742	9.6186e-07	6.95843e-09	1.3114e-07	1.39172e-09	0
CUST_5999_PI4	2.47804	119.034	3.41441e-09	AGAP003726-RA	AGAP003726	2R	42472299	42498930	isoform e	2.1408	1.24711	2.18944	1.29575	2.32587e-09	1.12975e-06	2.19576e-09	6.87437e-07	1
CUST_11243_PI	1.75411	119.078	3.40713e-09	AGAP007948-RA	AGAP007948	3R	3264641	3270557	wd repeat-containing protein 75-like	-1.05007	-1.32518	-1.51712	-1.79223	5.51607e-07	5.38388e-08	1.17896e-08	1.56981e-09	1
CUST_11163_PI	0.867618	119.075	3.40776e-09	AGAP007869-RA	AGAP007869	3R	2393397	2394486	fgf receptor activating protein	-0.649195	-0.575011	-0.623315	-0.549131	5.03793e-09	6.03257e-08	2.44953e-08	5.2706e-08	0
CUST_11733_PI	0.662849	119.058	3.41054e-09	AGAP008469-RA	AGAP008469	3R	10933665	10936225	protein kiaa1524-like protein	-0.409275	-0.521252	-0.421902	-0.53388	6.0169e-08	1.32452e-08	1.40039e-07	4.92411e-09	0
CUST_5910_PI4	0.515051	119.046	3.41251e-09	AGAP013179-RA	AGAP013179	2R	41151293	41154479	basement membrane-specific heparan sulfate proteoglycan core	0.239397	0.268932	0.607693	0.637228	2.47929e-05	2.47676e-05	4.03277e-09	1.02582e-09	0
CUST_898_PI42	1.458	119.025	3.41599e-09	AGAP005878-RB	AGAP005878	2L	23058812	23061695	pou domain drifter cf-1a	1.0742	0.922028	1.42309	1.27092	4.70087e-08	3.28245e-07	2.55543e-09	8.08847e-09	0
CUST_4118_PI4	0.838393	118.999	3.42026e-09	AGAP002337-RA	AGAP002337	2R	20274998	20277322	eukaryotic translation initiation factor 3 subunit d	-0.242711	-0.648313	-0.715663	-1.12127	0.00153181	2.39716e-07	8.10141e-08	3.60471e-10	0
CUST_9014_PI4	1.77397	118.955	3.42764e-09	AGAP010347-RB	AGAP010347	3L	1918577	1920511	superoxide dismutase	0.645622	1.56048	1.18881	2.10367	0.00011503	1.99067e-08	4.01065e-07	5.02419e-10	0
CUST_6413_PI4	2.48792	118.832	3.44826e-09	AGAP004046-RA	AGAP004046	2R	48525536	48628521	AGAP004046-PA [Anopheles gambiae str. PEST]	1.51132	1.74976	2.43001	2.66845	8.43779e-07	1.93241e-07	4.8983e-09	1.58987e-09	1
CUST_13165_PI	2.23603	118.812	3.45163e-09	AGAP009940-RA	AGAP009940	3R	45725223	45750578	isoform b	-1.62953	-1.52286	-1.78879	-1.68212	1.72824e-08	4.45162e-08	7.25779e-09	1.32929e-08	1
CUST_13994_PI	1.83616	118.647	3.47945e-09	AGAP012890-RA	AGAP012890	UNKN	36845367	36845855	heme oxygenase	-1.37699	-1.17273	-1.06064	-0.85638	1.69151e-09	2.20154e-08	6.76379e-08	4.68484e-07	0
CUST_7735_PI4	0.737975	118.569	3.49271e-09	AGAP000066-RA	AGAP000066	X	1026072	1029625	transcription factor sox-5	0.569013	0.353664	0.878454	0.663104	6.6415e-08	2.01398e-05	1.06267e-09	1.66783e-08	0
CUST_4791_PI4	1.81454	118.407	3.52047e-09	AGAP002837-RA	AGAP002837	2R	28201310	28202567	cg18292 cg18292-pa	-1.18936	-1.36493	-1.06701	-1.24258	1.73864e-08	7.87094e-09	1.23922e-07	1.46803e-08	1
CUST_10041_PI	1.55008	118.407	3.52053e-09	AGAP011445-RA	AGAP011445	3L	24756110	24757039	membrane protein	-1.16234	-1.02551	-1.15602	-1.01919	7.17807e-09	3.77568e-08	9.79712e-09	3.57747e-08	1
CUST_7365_PI4	1.2483	118.399	3.52186e-09	AGAP004667-RA	AGAP004667	2R	60770940	60780331	zinc finger protein	-0.782418	-0.972154	-0.751027	-0.940763	4.37548e-08	6.20914e-09	1.12223e-07	6.88098e-09	0
CUST_8760_PI4	1.02896	118.423	3.51775e-09	AGAP000395-RA	AGAP000395	X	7231460	7232678	endoplasmic reticulum protein erp29	-0.755363	-0.698605	-0.743706	-0.686948	7.75175e-09	3.97816e-08	1.97221e-08	3.13135e-08	0
CUST_1252_PI4	2.6825	118.274	3.54354e-09	AGAP005784-RA	AGAP005784	2L	20583067	20601574	peptidyl-glycine alpha-amidating monooxygenase	1.87915	1.91307	1.94835	1.98227	1.85504e-08	2.25082e-08	1.83225e-08	1.22284e-08	1
CUST_13753_PI	1.80429	118.305	3.53819e-09	AGAP012622-RA	AGAP012622	UNKN	21290487	21291198	isoform b	-1.22084	-1.32846	-1.2065	-1.31412	2.24588e-08	9.89097e-09	2.93017e-08	1.04945e-08	1
CUST_13002_PI	0.998119	118.148	3.56544e-09	AGAP009784-RA	AGAP009784	3R	43275713	43278351	serine threonine-protein kinase chk2	-0.653197	-0.753286	-0.699401	-0.799491	4.43928e-08	1.76616e-08	4.06204e-08	6.11662e-09	0
CUST_6303_PI4	5.35127	118.041	3.58412e-09	AGAP003939-RC	AGAP003939	2R	46558397	46565027	pdz and lim domain protein 1	2.35879	4.80058	2.19576	4.63756	3.43984e-06	1.46936e-09	7.55437e-06	2.11991e-09	0
CUST_8398_PI4	0.92419	118.05	3.58262e-09	AGAP001053-RA	AGAP001053	X	21343435	21367564	troponin i	0.618311	0.589015	0.971693	0.942397	2.58785e-07	9.43011e-07	3.68433e-09	3.25705e-09	0
CUST_6048_PI4	5.79811	117.845	3.61881e-09	AGAP003757-RA	AGAP003757	2R	43089802	43091368	isoform b	-4.55975	-3.44477	-3.57979	-2.46481	1.25038e-09	3.38168e-08	2.19681e-08	1.23503e-06	1
CUST_11228_PI	1.47442	117.815	3.62412e-09	AGAP007932-RA	AGAP007932	3R	3126461	3127922	beat protein	1.04995	0.892059	1.57507	1.41718	1.36366e-07	1.09498e-06	1.9876e-09	5.56398e-09	0
CUST_11210_PI	1.17129	117.649	3.65396e-09	AGAP007914-RA	AGAP007914	3R	2722394	2725328	transport and golgi organization 6	-0.750812	-0.894702	-0.838638	-0.982528	7.32305e-08	1.78075e-08	3.68245e-08	4.53624e-09	0
CUST_3851_PI4	0.605117	117.661	3.65173e-09	AGAP002177-RA	AGAP002177	2R	16912024	16913096	exosome complex exonuclease rrp46	-0.41152	-0.442786	-0.439068	-0.470333	2.61869e-08	3.8771e-08	4.25989e-08	9.51075e-09	0
CUST_1963_PI4	2.58071	117.618	3.65941e-09	AGAP006480-RB	AGAP006480	2L	32842109	32843898	---NA---	-0.953863	-1.23274	1.10297	0.824095	4.77712e-07	1.02148e-07	3.44301e-07	3.54551e-06	0
CUST_6275_PI4	0.815891	117.619	3.65924e-09	AGAP003920-RA	AGAP003920	2R	46267089	46267859	zinc finger protein	-0.398782	-0.706936	-0.315756	-0.62391	3.93234e-07	2.10628e-09	1.3052e-05	4.26575e-09	0
CUST_6620_PI4	3.91191	117.558	3.67028e-09	AGAP004156-RB	AGAP004156	2R	50897136	50942218	synaptic vesicle protein	2.49113	2.53171	0.851698	0.892274	1.47261e-09	1.88587e-09	0.000166806	9.23738e-05	0
CUST_4067_PI4	0.944112	117.57	3.66812e-09	AGAP001100-RA	AGAP001100	2R	36343	45594	g-protein coupled	0.669352	0.59904	0.959982	0.88967	8.60461e-08	9.59905e-07	5.23077e-09	5.77319e-09	0
CUST_5962_PI4	1.35133	117.464	3.68727e-09	AGAP003697-RA	AGAP003697	2R	42113820	42114332	udp-n-acetylglucosamine transferase subunit alg13 homolog	-0.992761	-0.910188	-1.10259	-1.02001	1.78855e-08	6.11185e-08	7.06755e-09	1.49843e-08	0
CUST_3530_PI4	1.76812	117.42	3.69535e-09	AGAP001202-RA	AGAP001202	2R	1402899	1404898	organic cation transporter	1.2118	1.24204	0.872519	0.902752	3.91122e-09	5.51907e-09	2.83362e-07	1.39802e-07	0
CUST_7378_PI4	1.45109	117.231	3.7299e-09	AGAP001570-RA	AGAP001570	2R	6347415	6353991	microtubule-associated protein tau	0.90049	0.9613	1.50933	1.57014	8.16143e-07	6.00458e-07	3.99426e-09	2.03243e-09	0
CUST_3933_PI4	0.883439	117.173	3.74069e-09	AGAP002229-RA	AGAP002229	2R	17802398	17816166	serotonin receptor	0.657312	0.499726	0.971446	0.81386	8.09195e-08	2.6937e-06	1.77052e-09	9.575e-09	0
DETOX_267_PI4	0.64827	117.195	3.73651e-09	AGAP002429-RA	AGAP002429	2R	21226460	21228741	CYP315A1 - Cytochrome P450 monooxygenase; target probed by LSTM-AGAM-DETOX V3 probe agam-detox-1M2; alternative detox probe for AG_DETOX_P089	-0.448195	-0.466304	-0.404194	-0.422303	9.26935e-09	1.97998e-08	9.75042e-08	2.96955e-08	0
CUST_7184_PI4	1.27181	117.03	3.76709e-09	AGAP004545-RA	AGAP004545	2R	57511193	57514459	wd repeat-containing protein 6	-0.861116	-0.907229	-1.09115	-1.13727	7.26678e-08	1.25012e-07	1.59651e-08	5.02564e-09	0
CUST_1330_PI4	1.04801	117.008	3.77123e-09	AGAP005861-RB	AGAP005861	2L	22641732	22643038	signal sequence receptor beta	-0.811081	-0.662255	-0.767599	-0.618773	3.83938e-09	7.96277e-08	1.52768e-08	1.10584e-07	0
CUST_1765_PI4	2.34138	116.855	3.80004e-09	AGAP006254-RC	AGAP006254	2L	28624363	28643664	o-linked n-acetylglucosamine ogt	1.71048	1.54341	1.29311	1.12605	2.41305e-09	1.00878e-08	7.34043e-08	2.95408e-07	1
CUST_584_PI42	1.0886	116.855	3.79992e-09	AGAP005186-RA	AGAP005186	2L	12119908	12122116	isoform e	0.724595	0.727557	1.08608	1.08905	2.40048e-07	4.10416e-07	4.74409e-09	3.26599e-09	0
CUST_11323_PI	1.06851	116.877	3.7958e-09	AGAP008028-RA	AGAP008028	3R	4524591	4537135	voltage-gated calcium channel beta subunit	0.713442	0.775363	0.890999	0.95292	8.5576e-08	6.94371e-08	1.46424e-08	4.49621e-09	0
CUST_11670_PI	0.993383	116.928	3.7863e-09	AGAP008404-RA	AGAP008404	3R	10360667	10361582	glucosyl glucuronosyl transferases	-0.922694	-0.367551	-0.941482	-0.386339	1.32863e-09	7.67434e-05	3.82898e-09	2.54619e-05	0
CUST_3644_PI4	1.05705	116.772	3.81558e-09	AGAP002039-RA	AGAP002039	2R	14217622	14219247	fire exit	0.753207	0.70077	0.996005	0.943569	5.51299e-08	4.01546e-07	8.10672e-09	7.154e-09	0
CUST_10679_PI	0.806761	116.723	3.82485e-09	AGAP012120-RA	AGAP012120	3L	37837302	37838516	atm interactor	-0.433538	-0.668682	-0.559131	-0.794276	8.29347e-07	2.40172e-08	1.74846e-07	1.59483e-09	0
CUST_4430_PI4	1.03631	116.679	3.8332e-09	AGAP002602-RA	AGAP002602	2R	23823922	23825471	skinny hedgehog sightless rasp	-0.654984	-0.803046	-0.647171	-0.795234	4.90328e-08	8.4065e-09	9.4451e-08	7.00179e-09	0
CUST_11980_PI	2.40064	116.547	3.85851e-09	AGAP008739-RA	AGAP008739	3R	16408851	16410232	btb poz domain-containing protein 9	-1.45304	-1.91068	-1.48616	-1.9438	1.06489e-07	5.93762e-09	9.96937e-08	4.4508e-09	1
CUST_13878_PI	2.50589	116.407	3.88544e-09	AGAP012763-RA	AGAP012763	UNKN	27814345	27815823	cyclin-related protein fam58a	-1.63543	-1.86118	-1.2601	-1.48585	1.14625e-08	3.11405e-09	2.45582e-07	3.67932e-08	1
CUST_988_PI42	0.897738	116.277	3.91063e-09	AGAP005544-RA	AGAP005544	2L	16878346	16880345	nedd8-activating enzyme e1 regulatory subunit	-0.670002	-0.582709	-0.802219	-0.714926	2.19048e-08	2.64184e-07	7.50343e-09	1.55486e-08	0
CUST_9579_PI4	1.16592	116.144	3.93647e-09	AGAP010962-RA	AGAP010962	3L	13888287	13889383	AGAP010962-PA [Anopheles gambiae str. PEST]	0.875732	0.621056	1.33042	1.07574	9.45388e-08	5.81895e-06	1.37828e-09	1.18804e-08	0
CUST_243_PI42	1.24066	116.008	3.96324e-09	AGAP004886-RA	AGAP004886	2L	4956109	4968464	microtubule binding	-0.822159	-0.861082	-1.17121	-1.21014	1.97484e-07	2.23158e-07	7.21668e-09	3.43381e-09	0
CUST_1800_PI4	1.06018	116.005	3.9639e-09	AGAP006323-RA	AGAP006323	2L	29582484	29584749	AGAP006323-PA [Anopheles gambiae str. PEST]	-0.682822	-0.808078	-0.613988	-0.739244	2.38734e-08	8.47806e-09	1.81861e-07	1.4009e-08	0
CUST_905_PI42	1.05543	116.02	3.96086e-09	AGAP005470-RA	AGAP005470	2L	16007846	16014206	muscle m-line assembly protein unc-89	0.802765	0.564687	1.19088	0.952799	8.21835e-08	4.44744e-06	1.21645e-09	1.36845e-08	0
CUST_6749_PI4	0.563484	116.093	3.9465e-09	AGAP001462-RA	AGAP001462	2R	5294601	5296609	AGAP001462-PA [Anopheles gambiae str. PEST]	-0.401278	-0.389364	-0.471176	-0.459263	3.23933e-08	9.84515e-08	1.16592e-08	9.86877e-09	0
CUST_6699_PI4	1.72865	115.954	3.97401e-09	AGAP004223-RA	AGAP004223	2R	52154089	52155516	5-hydroxytryptamine receptor 1	1.19487	1.14743	1.68873	1.64129	1.36367e-07	3.16361e-07	4.23682e-09	4.69573e-09	1
CUST_430_PI42	2.7671	115.746	4.01554e-09	AGAP005056-RA	AGAP005056	2L	8888002	8889485	cyclin-related protein fam58a	-1.81548	-2.06136	-1.4814	-1.72728	1.46172e-08	3.7288e-09	1.52043e-07	2.67085e-08	1
CUST_8480_PI4	2.04812	115.668	4.03114e-09	AGAP000029-RA	AGAP000029	X	379162	393442	n/a	1.46225	1.36144	1.91294	1.81213	5.46117e-08	3.75304e-07	8.60072e-09	7.81281e-09	1
CUST_5132_PI4	1.80334	115.689	4.02689e-09	AGAP003064-RA	AGAP003064	2R	31945687	31947304	integrin beta 1 binding protein	-1.27014	-1.27896	-1.21507	-1.22389	1.30604e-08	1.56239e-08	2.78134e-08	2.25395e-08	1
CUST_12308_PI	1.78918	115.767	4.01139e-09	AGAP009075-RA	AGAP009075	3R	25435722	25439843	dead box atp-dependent rna helicase	-1.13973	-1.33267	-1.49495	-1.68789	2.02951e-07	5.42449e-08	1.49556e-08	3.00943e-09	1
CUST_1772_PI4	0.985505	115.676	4.02952e-09	AGAP006260-RD	AGAP006260	2L	28709029	28740710	z band alternatively spliced pdz-motif protein isoform a	0.644725	0.439003	1.24708	1.04135	8.19994e-07	8.01978e-05	1.23344e-09	5.82757e-09	0
CUST_4525_PI4	0.595057	115.687	4.02736e-09	AGAP001292-RA	AGAP001292	2R	2616403	2618742	ring finger protein 168	-0.463928	-0.371686	-0.490634	-0.398392	6.71129e-09	2.78221e-07	1.27596e-08	6.12711e-08	0
CUST_6837_PI4	3.28123	115.503	4.06463e-09	AGAP004297-RA	AGAP004297	2R	54160060	54162508	nad dependent epimerase dehydratase	-2.38018	-2.19392	-1.84359	-1.65733	3.07292e-09	1.177e-08	8.25836e-08	2.1516e-07	1
CUST_7901_PI4	1.63715	115.55	4.05517e-09	AGAP000086-RB	AGAP000086	X	1448592	1478833	isoform d	1.19184	1.08957	1.46134	1.35907	3.77548e-08	1.48209e-07	5.52816e-09	1.03008e-08	1
CUST_11266_PI	1.32386	115.589	4.04711e-09	AGAP007971-RA	AGAP007971	3R	3436031	3444235	zinc finger protein 354b-like	-0.761553	-1.0702	-0.926845	-1.23549	4.34682e-07	1.26633e-08	6.35107e-08	2.18905e-09	0
CUST_3808_PI4	1.23211	115.563	4.05241e-09	AGAP002136-RA	AGAP002136	2R	16381647	16385706	juvenile hormone-inducible protein 26	0.897047	0.844217	0.923509	0.870679	1.34074e-08	3.88895e-08	1.41806e-08	2.25038e-08	0
CUST_3092_PI4	1.15227	115.55	4.05504e-09	AGAP007543-RA	AGAP007543	2L	47438235	47439649	peroxiredoxin-4	-0.790179	-0.836628	-0.848536	-0.894985	3.03789e-08	3.2523e-08	2.77587e-08	1.01349e-08	0
CUST_6347_PI4	0.529805	115.578	4.04929e-09	AGAP013004-RA	AGAP013004	2R	47625185	47625523	AGAP013004-PA [Anopheles gambiae str. PEST]	-0.368595	-0.211814	-0.684769	-0.527988	4.47377e-07	0.000190211	8.52683e-10	1.12143e-08	0
CUST_6815_PI4	2.4791	115.491	4.06705e-09	AGAP004273-RB	AGAP004273	2R	53538292	53566330	synapse-associated protein	1.78785	1.68222	2.13378	2.02814	3.4562e-08	1.08588e-07	7.56044e-09	1.03852e-08	1
DETOX_718_PI4	1.15573	115.498	4.06567e-09	AGAP003502-RA	AGAP003502	2R	38742778	38749440	PX16 - Peroxidase; suspected Ensembl annotation error; cross-hyb with PX16 (AGAP012561-RA); target probed by LSTM-AGAM-DETOX V3 probe agam-detox-2B3	-0.828733	-0.696403	-0.423828	-0.291498	7.49778e-10	1.37661e-08	3.03704e-06	7.39686e-05	0
CUST_7061_PI4	1.36983	115.405	4.08462e-09	AGAP004473-RA	AGAP004473	2R	56736737	56740049	isoform d	-0.912061	-1.0135	-1.04395	-1.14539	6.17086e-08	3.21789e-08	2.30862e-08	6.03137e-09	0
CUST_4996_PI4	1.30009	115.397	4.08634e-09	AGAP002969-RA	AGAP002969	2R	30257856	30260094	aspartyl-trna synthetase	-0.825704	-0.234959	-1.80205	-1.2113	2.02181e-06	0.0352998	4.21134e-10	3.53076e-08	0
CUST_13727_PI	0.794949	115.333	4.09948e-09	AGAP012593-RA	AGAP012593	UNKN	18708459	18709042	anopheles gambiae pest agap012593-pa	-0.435953	-0.601466	-0.71902	-0.884533	2.51575e-06	1.22616e-07	1.67621e-08	1.23775e-09	0
CUST_8310_PI4	3.62858	115.303	4.1055e-09	AGAP001023-RF	AGAP001023	X	19654476	19663046	isoform e	3.12544	1.84031	3.23281	1.94768	2.76582e-09	1.87273e-06	3.78764e-09	7.14639e-07	1
CUST_9086_PI4	0.770032	115.271	4.11213e-09	AGAP010418-RA	AGAP010418	3L	3003744	3008459	wd repeat-containing protein 19	-0.446711	-0.621656	-0.530027	-0.704973	2.7665e-07	2.30967e-08	1.35974e-07	2.72553e-09	0
CUST_7534_PI4	1.93458	115.21	4.12489e-09	AGAP001699-RA	AGAP001699	2R	8781985	8790785	isoform b	1.40306	0.9832	0.504541	0.0846814	4.36667e-10	4.86117e-08	4.9085e-05	0.306958	0
CUST_11063_PI	1.81175	115.143	4.13871e-09	AGAP007768-RA	AGAP007768	3R	508104	508916	mitochondrial cytochrome c oxidase subunit vic	1.08307	1.45232	1.09563	1.46488	1.23597e-07	5.8206e-09	1.3692e-07	4.68656e-09	1
CUST_11951_PI	1.11437	115.121	4.14316e-09	AGAP008710-RA	AGAP008710	3R	15834733	15840880	AGAP008710-PA [Anopheles gambiae str. PEST]	0.740047	0.83144	0.793452	0.884844	4.32476e-08	2.50834e-08	4.23436e-08	7.9856e-09	0
CUST_11476_PI	1.28205	115.076	4.1527e-09	AGAP008191-RA	AGAP008191	3R	6539900	6543544	cyclin e	-1.02154	-0.766557	-0.909738	-0.65475	2.1814e-09	1.60281e-07	2.39446e-08	4.8308e-07	0
CUST_3930_PI4	0.725566	114.954	4.17819e-09	AGAP001235-RB	AGAP001235	2R	1757771	1764254	phosphatidylserine decarboxylase	0.45918	0.55425	0.550867	0.645936	1.17662e-07	4.97833e-08	5.32949e-08	4.17268e-09	0
CUST_13275_PI	1.16783	114.885	4.19278e-09	AGAP010049-RA	AGAP010049	3R	48276330	48303583	isoform b	0.843123	0.80649	0.792575	0.755941	8.9161e-09	2.43285e-08	2.95759e-08	3.82998e-08	0
CUST_36_PI422	0.97238	114.857	4.19869e-09	AGAP004703-RA	AGAP004703	2L	2248667	2253660	polymerase iii (dna directed) polypeptide 155kda	-0.558859	-0.787408	-0.6737	-0.90225	3.41081e-07	2.47444e-08	1.39963e-07	2.54883e-09	0
CUST_13498_PI	1.09791	114.785	4.21398e-09	AGAP010273-RA	AGAP010273	3R	51921336	51925198	phosphatidylinositol 3-kinase catalytic subunit type 3-like	-0.681798	-0.851349	-0.80736	-0.97691	1.70819e-07	1.90944e-08	3.46406e-08	3.46585e-09	0
CUST_7526_PI4	2.68258	114.601	4.2532e-09	AGAP001690-RA	AGAP001690	2R	8465599	8507940	n/a	1.83094	1.95764	1.93852	2.06522	3.10342e-08	2.94746e-08	3.28997e-08	1.08406e-08	1
CUST_6081_PI4	2.01595	114.594	4.25471e-09	AGAP003763-RA	AGAP003763	2R	43106491	43107981	juvenile hormone-inducible	-1.68648	-1.08858	-1.49991	-0.902007	1.59678e-09	2.69417e-07	7.58684e-09	1.8088e-06	0
CUST_2767_PI4	1.55731	114.627	4.24758e-09	AGAP007219-RA	AGAP007219	2L	44383538	44384474	AGAP007219-PA [Anopheles gambiae str. PEST]	-1.26416	-0.909237	-1.28422	-0.929297	4.34753e-09	2.72398e-07	5.78909e-09	1.68916e-07	0
CUST_4183_PI4	1.05526	114.666	4.23935e-09	AGAP002408-RA	AGAP002408	2R	20976895	20978276	loc496075 protein	-1.05364	0.0314608	-1.10297	-0.0178711	2.28726e-09	0.68337	5.07963e-09	0.80314	0
CUST_5983_PI4	0.46762	114.637	4.24552e-09	AGAP003709-RE	AGAP003709	2R	42216448	42281085	isoform h	0.263864	0.261141	0.548204	0.545481	3.95998e-06	1.04436e-05	3.40215e-09	2.00421e-09	0
CUST_9128_PI4	2.50477	114.315	4.3151e-09	AGAP010461-RA	AGAP010461	3L	3933639	3934662	---NA---	-1.41761	-2.03577	-1.07137	-1.68953	8.49803e-08	1.52979e-09	1.86351e-06	1.24189e-08	1
CUST_10917_PI	1.70686	114.247	4.32995e-09	AGAP012361-RA	AGAP012361	3L	41100764	41101828	mrg-binding protein	-1.28413	-1.11788	-1.40552	-1.23927	1.5204e-08	8.92183e-08	6.82518e-09	2.53692e-08	1
CUST_1771_PI4	1.01656	114.183	4.344e-09	AGAP006260-RA	AGAP006260	2L	28709029	28740710	z band alternatively spliced pdz-motif protein isoform e	0.70429	0.506505	1.23422	1.03643	3.59426e-07	2.44836e-05	1.67393e-09	7.14545e-09	0
CUST_7945_PI4	1.81469	114.162	4.34869e-09	AGAP000741-RA	AGAP000741	X	13494764	13501501	AGAP000741-PA [Anopheles gambiae str. PEST]	1.4281	0.966504	0.862869	0.40127	5.27511e-10	1.03994e-07	3.58801e-07	0.000393685	0
CUST_5413_PI4	1.612	114.018	4.38041e-09	AGAP003290-RA	AGAP003290	2R	35094008	35100699	female sterile nasrat	-0.975807	-1.28308	-0.983727	-1.291	1.02551e-07	7.90846e-09	1.54096e-07	5.57047e-09	0
CUST_944_PI42	1.09014	114.042	4.37507e-09	AGAP005507-RB	AGAP005507	2L	16359842	16382143	n- isoform h	0.825315	0.662929	1.08568	0.923297	3.91815e-08	8.74618e-07	3.69248e-09	1.52439e-08	0
CUST_9731_PI4	1.07112	113.909	4.40472e-09	AGAP011116-RA	AGAP011116	3L	17231246	17233523	amino acid transporter	0.709735	0.750503	0.993125	1.03389	2.07562e-07	1.80507e-07	7.90905e-09	3.82895e-09	0
CUST_10372_PI	1.45892	113.63	4.46767e-09	AGAP011795-RA	AGAP011795	3L	33302656	33304248	AGAP011795-PA [Anopheles gambiae str. PEST]	-1.01563	-1.04353	-0.926254	-0.954156	1.26615e-08	1.28428e-08	4.89823e-08	2.98647e-08	0
CUST_8253_PI4	1.47114	113.512	4.49455e-09	AGAP000969-RA	AGAP000969	X	18590129	18616690	isoform a	0.798562	1.18576	1.14571	1.53291	1.69951e-06	3.43172e-08	5.03636e-08	1.49227e-09	0
CUST_6148_PI4	1.45996	113.38	4.52491e-09	AGAP003827-RA	AGAP003827	2R	43804204	43840725	phd finger transcription factor	1.04063	1.024	1.04227	1.02565	1.49648e-08	3.88308e-08	3.18617e-08	2.44814e-08	1
CUST_5791_PI4	1.90221	113.365	4.52844e-09	AGAP001394-RA	AGAP001394	2R	4153647	4168168	synaptosomal-associated protein 25-like isoform 1	1.30482	1.23796	1.92395	1.85709	2.15514e-07	5.14669e-07	3.80837e-09	4.8428e-09	1
DETOX_767_PI4	1.83999	113.206	4.56529e-09	AGAP010347-RB	AGAP010347	3L	1918577	1920511	SOD3B - Superoxide dismutase; target probed by LSTM-AGAM-DETOX V3 probe agam-detox-1N9	0.703808	1.62334	1.20877	2.1283	7.98995e-05	2.07246e-08	5.32847e-07	7.37191e-10	0
CUST_6351_PI4	1.32192	113.154	4.57738e-09	AGAP003991-RA	AGAP003991	2R	47558951	47560359	zinc finger protein	-0.769402	-1.07474	-0.790039	-1.09538	1.95537e-07	6.31344e-09	1.96629e-07	4.33912e-09	0
CUST_10454_PI	0.675561	113.161	4.57582e-09	AGAP011890-RA	AGAP011890	3L	34643299	34655244	map kinase-activated protein kinase	0.520594	0.357505	0.760498	0.59741	5.96369e-08	8.23477e-06	2.22317e-09	1.9075e-08	0
CUST_14065_PI	1.81093	113.071	4.59696e-09	AGAP002476-RA	AGAP002476	2R	21857345	21861615	clspn_drome ame: full=claspin homolog	-1.13271	-1.41233	-1.09076	-1.37038	6.21676e-08	6.92086e-09	1.25047e-07	8.41158e-09	1
DETOX_753_PI4	1.67465	112.978	4.6187e-09	AGAP004422-RA	AGAP004422	2R	55869545	55870866	RPL19 - House-keeping gene; target probed by LSTM-AGAM-DETOX V3 probe agam-detox-1B21; alternative detox probe for AG_DETOX_P252	-1.22662	-1.04752	-1.67668	-1.49758	7.91526e-08	5.91575e-07	3.1538e-09	9.77467e-09	1
CUST_13634_PI	0.972592	112.938	4.62815e-09	AGAP012488-RA	AGAP012488	UNKN	7099119	7100741	wd repeat and fyve domain-containing protein 3	0.633755	0.70233	0.859638	0.928213	1.79618e-07	2.02191e-07	2.14909e-08	4.10166e-09	0
CUST_8965_PI4	1.31743	112.835	4.65263e-09	AGAP000562-RB	AGAP000562	X	9966795	10002836	moesin ezrin radixin	0.873049	0.895815	1.28648	1.30924	2.79033e-07	3.67859e-07	6.5703e-09	3.88652e-09	0
CUST_12034_PI	1.18304	112.765	4.66938e-09	AGAP008801-RA	AGAP008801	3R	18033579	18049327	gaba-a receptor interacting factor-	0.71395	0.687972	1.35937	1.33339	1.62918e-06	7.48103e-06	4.63798e-09	2.67293e-09	0
CUST_5111_PI4	1.49799	112.716	4.68109e-09	AGAP003034-RA	AGAP003034	2R	31276522	31277301	AGAP003034-PA [Anopheles gambiae str. PEST]	-0.976128	-1.12995	-1.096	-1.24982	8.10522e-08	2.55259e-08	3.59313e-08	6.27671e-09	0
CUST_13939_PI	1.15118	112.643	4.69868e-09	AGAP012833-RA	AGAP012833	UNKN	32743567	32744091	mitochondrial ribosomal	-0.722861	-0.810855	-1.10392	-1.19191	5.92109e-07	2.4246e-07	7.78766e-09	2.67553e-09	0
CUST_11880_PI	1.26422	112.53	4.72604e-09	AGAP008637-RA	AGAP008637	3R	13805489	13808126	ubiquitin-activating enzyme e1	-0.848202	-0.93153	-0.953301	-1.03663	5.72988e-08	3.99706e-08	3.08676e-08	8.08239e-09	0
CUST_11031_PI	1.06093	112.334	4.77401e-09	AGAP007736-RA	AGAP007736	3R	82151	142545	misexpression suppressor of	0.687005	0.808454	0.685213	0.806662	4.63947e-08	1.44381e-08	9.17136e-08	1.01724e-08	0
CUST_6565_PI4	2.0498	112.29	4.78473e-09	AGAP001153-RA	AGAP001153	2R	626498	628360	polymerase delta-interacting protein 2	0.900337	1.79698	0.497946	1.39459	1.44836e-06	7.37913e-10	0.00043195	1.2743e-08	0
CUST_8890_PI4	0.852305	112.274	4.78874e-09	AGAP000498-RB	AGAP000498	X	8762002	8764579	nuclear transport factor 2	0.621701	0.561877	0.466117	0.406293	2.66409e-09	2.85408e-08	2.25472e-07	4.85694e-07	0
CUST_726_PI42	2.37465	112.193	4.80879e-09	AGAP005300-RC	AGAP005300	2L	13816597	13858982	segmentation protein cap n collar	1.73221	1.55017	2.21737	2.03533	5.8105e-08	2.58084e-07	4.73453e-09	1.08864e-08	1
CUST_11491_PI	2.16826	112.129	4.82449e-09	AGAP008206-RA	AGAP008206	3R	6908594	6910234	CYP6N2 - Cytochrome P450 monooxygenase; target probed by LSTM-AGAM-DETOX V3 probe agam-detox-1F22	1.39872	1.65674	1.38493	1.64295	4.18188e-08	2.20489e-08	1.61365e-07	1.12498e-08	1
CUST_2757_PI4	1.09081	112.158	4.81736e-09	AGAP007209-RE	AGAP007209	2L	44331116	44343426	tetraspanin isoform a	0.919464	0.274925	1.43799	0.793452	6.81511e-08	0.00508412	5.12093e-10	3.76989e-07	0
CUST_4377_PI4	2.52725	112.098	4.83234e-09	AGAP002564-RC	AGAP002564	2R	22874863	22892403	fructose-bisphosphate aldolase	1.27172	2.1837	1.30549	2.21748	1.24576e-06	3.43498e-09	1.02344e-06	2.76814e-09	1
CUST_3301_PI4	1.01377	112.077	4.83768e-09	AGAP007726-RA	AGAP007726	2L	49328639	49334082	development and differentiation-enhancing ddef	-0.640952	-0.763424	-0.825582	-0.948054	2.33631e-07	5.46564e-08	2.27722e-08	3.63968e-09	0
DETOX_642_PI4	3.18142	111.971	4.86401e-09	AGAP009946-RA	AGAP009946	3R	45853445	45854470	GSTMS3 - Glutathion S-transferase; target probed by LSTM-AGAM-DETOX V3 probe agam-detox-1C10; alternative detox probe for AG_DETOX_P214	2.32399	2.09501	2.89966	2.67068	5.33008e-08	1.75058e-07	4.59212e-09	1.14664e-08	1
CUST_6776_PI4	0.684744	111.974	4.86324e-09	AGAP013480-RA	AGAP013480	2R	53200470	53204404	AGAP013480-PA [Anopheles gambiae str. PEST]	-0.322561	-0.59668	-0.22874	-0.50286	6.06603e-07	1.95963e-09	5.30235e-05	6.93318e-09	0
DETOX_751_PI4	1.69918	111.782	4.91177e-09	AGAP004422-RA	AGAP004422	2R	55869545	55870866	RPL19 - House-keeping gene; target probed by LSTM-AGAM-DETOX V3 probe agam-detox-1B21	-1.24747	-1.04192	-1.74289	-1.53733	9.65939e-08	8.33195e-07	2.74932e-09	1.03552e-08	1
CUST_11091_PI	2.0174	111.766	4.91584e-09	AGAP007796-RA	AGAP007796	3R	1071597	1074159	endothelin-converting enzyme	1.4205	1.38888	1.06962	1.038	4.71016e-09	8.63102e-09	1.5962e-07	1.86129e-07	1
CUST_5825_PI4	1.4751	111.741	4.92228e-09	AGAP003588-RA	AGAP003588	2R	40362315	40363352	vacuolar atpase m9	1.11233	0.955937	0.954746	0.798358	3.83706e-09	4.55752e-08	4.62135e-08	2.165e-07	0
CUST_6800_PI4	1.59735	111.716	4.92847e-09	AGAP013387-RA	AGAP013387	2R	53435651	53436453	AGAP013387-PA [Anopheles gambiae str. PEST]	-0.94705	-1.28032	-1.07118	-1.40445	2.69496e-07	1.16901e-08	8.61042e-08	3.66193e-09	0
CUST_13904_PI	1.41295	111.679	4.93812e-09	AGAP012796-RA	AGAP012796	UNKN	29579659	29580362	dna-directed rna polymerase	-0.959035	-0.968069	-1.33256	-1.34159	1.77578e-07	2.54753e-07	7.23483e-09	5.15223e-09	0
CUST_1348_PI4	0.576608	111.679	4.93807e-09	AGAP005884-RA	AGAP005884	2L	23144468	23152286	sphingomyelin synthetase	-0.383867	-0.430194	-0.391368	-0.437694	3.48609e-08	3.32862e-08	9.52843e-08	1.30651e-08	0
DETOX_541_PI4	2.14361	111.582	4.96281e-09	AGAP004248-RA	AGAP004248	2R	53209757	53211971	GPX1 - Glutathione dependent peroxidase; target probed by LSTM-AGAM-DETOX V3 probe agam-detox-1B23	1.31351	1.3831	0.335352	0.40494	1.83215e-09	3.6957e-09	0.00330828	0.000493652	0
CUST_673_PI42	1.52528	111.598	4.95875e-09	AGAP005253-RA	AGAP005253	2L	13206074	13208242	anopheles gambiae pest agap012638-pa	-0.881712	-1.24408	-0.917925	-1.28029	2.32066e-07	7.84625e-09	2.32553e-07	4.41704e-09	0
CUST_2804_PI4	1.47417	111.607	4.95645e-09	AGAP007250-RB	AGAP007250	2L	44647173	44657449	AGAP007250-PB [Anopheles gambiae str. PEST]	1.3484	-0.0223342	1.94379	0.573056	2.51006e-08	0.844459	6.81939e-10	0.000191873	0
CUST_7029_PI4	1.43498	111.606	4.95671e-09	AGAP004440-RC	AGAP004440	2R	56061220	56087247	n/a	1.07779	0.866637	1.46052	1.24937	6.35626e-08	9.42335e-07	2.88334e-09	1.42795e-08	0
CUST_323_PI42	5.26385	111.458	4.99485e-09	AGAP004962-RA	AGAP004962	2L	7214193	7216073	cyclin b	-3.30279	-4.09757	-3.40123	-4.19601	9.58044e-08	9.06731e-09	7.33305e-08	6.74057e-09	1
DETOX_638_PI4	1.4672	111.384	5.0142e-09	AGAP000163-RA	AGAP000163	X	2843996	2846441	GSTMS2 - Glutathion S-transferase; target probed by LSTM-AGAM-DETOX V3 probe agam-detox-1C6	0.975699	1.0389	1.32409	1.38729	1.91726e-07	1.55897e-07	1.04045e-08	4.67527e-09	0
CUST_8105_PI4	2.0007	111.359	5.02063e-09	AGAP000867-RA	AGAP000867	X	16156071	16158302	AGAP000867-PA [Anopheles gambiae str. PEST]	-1.60129	-0.898722	-2.39563	-1.69306	6.88953e-08	3.89151e-05	1.04303e-09	4.41902e-08	0
CUST_26_PI422	0.786593	111.301	5.03576e-09	AGAP004693-RA	AGAP004693	2L	1527686	1533479	hormone receptor 4	-0.50076	-0.592746	-0.629679	-0.721666	1.84306e-07	6.30291e-08	3.21215e-08	4.34429e-09	0
CUST_10517_PI	1.61539	111.122	5.08279e-09	AGAP011957-RA	AGAP011957	3L	35577719	35579037	AGAP011957-PA [Anopheles gambiae str. PEST]	0.908495	1.04143	1.74489	1.87783	4.53731e-06	1.57119e-06	5.36739e-09	1.88645e-09	0
CUST_12058_PI	1.01349	111.066	5.09758e-09	AGAP008825-RA	AGAP008825	3R	18903441	18904724	cg15216-like protein	0.705196	0.720125	0.811397	0.826326	4.92508e-08	6.70078e-08	1.76329e-08	1.05967e-08	0
CUST_2752_PI4	0.929091	111.052	5.1012e-09	AGAP007208-RA	AGAP007208	2L	44327781	44328755	mitochondrial nadh:ubiquinone oxidoreductase	0.526917	0.728176	0.762137	0.963397	1.12333e-06	8.12127e-08	4.89564e-08	2.01604e-09	0
CUST_13384_PI	2.28543	111.008	5.11303e-09	AGAP010159-RA	AGAP010159	3R	49670245	49670900	deoxyuridine 5 -triphosphate nucleotidohydrolase	-1.44189	-1.77287	-1.4093	-1.74027	6.84936e-08	8.10288e-09	1.0601e-07	9.12186e-09	1
CUST_3812_PI4	1.22427	110.991	5.1175e-09	AGAP002144-RA	AGAP002144	2R	16412000	16414111	u4 u6 small nuclear ribonucleoprotein prp4	-0.814901	-0.912873	-0.852911	-0.950882	4.69703e-08	2.41205e-08	5.15737e-08	1.08419e-08	0
CUST_1359_PI4	0.611081	110.955	5.12723e-09	AGAP005892-RA	AGAP005892	2L	23218990	23223867	importin beta-2	-0.27693	-0.544604	-0.288553	-0.556228	3.34473e-06	5.1606e-09	5.17757e-06	2.31291e-09	0
CUST_3831_PI4	1.1835	110.918	5.13706e-09	AGAP002161-RB	AGAP002161	2R	16611022	16635610	rac serine threonine kinase	0.643336	0.928433	0.996611	1.28171	2.42309e-06	8.89646e-08	4.04855e-08	1.59668e-09	0
CUST_2740_PI4	0.306576	110.735	5.18618e-09	AGAP007198-RB	AGAP007198	2L	44193776	44200750	isoform b	0.209552	0.165471	0.360205	0.316124	4.3218e-07	1.24242e-05	2.74541e-09	6.65598e-09	0
CUST_8964_PI4	1.26386	110.647	5.20998e-09	AGAP000562-RC	AGAP000562	X	9966795	10002836	moesin ezrin radixin	0.850885	0.832477	1.27553	1.25712	3.00075e-07	6.13342e-07	5.39995e-09	4.82961e-09	0
CUST_12435_PI	1.16981	110.663	5.2058e-09	AGAP009206-RA	AGAP009206	3R	28676926	28677635	isoform b	0.776394	0.751506	1.22463	1.19974	4.36264e-07	1.03568e-06	4.69068e-09	4.37025e-09	0
CUST_12822_PI	0.834985	110.563	5.23289e-09	AGAP009600-RA	AGAP009600	3R	36940286	36943636	atp-dependent rna helicase dob1	-0.439153	-0.538974	-0.901594	-1.00141	8.54084e-06	2.60118e-06	9.48325e-09	1.56982e-09	0
CUST_9114_PI4	1.98025	110.533	5.24114e-09	AGAP010447-RA	AGAP010447	3L	3830435	3831267	uncharacterized conserved protein	-1.48633	-1.30369	-1.59862	-1.41599	1.55072e-08	1.25096e-07	1.28394e-08	3.52842e-08	1
CUST_9269_PI4	0.712201	110.457	5.26203e-09	AGAP010612-RA	AGAP010612	3L	7170525	7171476	elongation factor 1 beta	-0.449062	-0.458438	-0.757944	-0.76732	9.09741e-07	1.44005e-06	5.68253e-09	3.23298e-09	0
CUST_2559_PI4	0.714828	110.428	5.27009e-09	AGAP007032-RA	AGAP007032	2L	41245076	41251408	agap007032-pa	-0.482245	-0.526554	-0.448184	-0.492493	2.13583e-08	1.86644e-08	1.12487e-07	2.42115e-08	0
CUST_393_PI42	1.29915	110.275	5.31231e-09	AGAP005027-RA	AGAP005027	2L	8468031	8469514	o-linked n-acetyl glucosamine transferase	-0.831453	-0.990087	-0.958732	-1.11737	1.29798e-07	2.79388e-08	4.00535e-08	5.71858e-09	0
CUST_4166_PI4	1.0415	110.189	5.33631e-09	AGAP002396-RA	AGAP002396	2R	20906137	20909870	oligosaccharyl transferase	-0.575607	-0.867753	-0.595736	-0.887882	4.27252e-07	6.13721e-09	4.01858e-07	3.98678e-09	0
CUST_12015_PI	0.889078	110.137	5.35094e-09	AGAP008774-RA	AGAP008774	3R	17391964	17393051	cytochrome c oxidase assembly	-0.584745	-0.659844	-0.69937	-0.774469	1.08634e-07	6.21492e-08	3.24838e-08	6.47265e-09	0
CUST_1851_PI4	2.36537	110.098	5.36193e-09	AGAP006376-RA	AGAP006376	2L	30776928	30826776	par domain protein	1.69977	1.61462	1.38544	1.3003	5.67377e-09	1.73253e-08	9.56784e-08	1.44791e-07	1
CUST_4652_PI4	2.33613	109.949	5.40416e-09	AGAP002736-RA	AGAP002736	2R	26356725	26362523	isoform b	1.57309	1.72708	1.58141	1.7354	3.74608e-08	1.80113e-08	4.83587e-08	1.44835e-08	1
CUST_6793_PI4	0.893041	109.961	5.40055e-09	AGAP004264-RA	AGAP004264	2R	53470705	53472323	17 kda salivary protein	-0.466914	-0.758945	-0.407623	-0.699653	3.91554e-07	3.53068e-09	3.20987e-06	5.89981e-09	0
DETOX_729_PI4	1.84943	109.922	5.41179e-09	AGAP010810-RA	AGAP010810	3L	10791477	10797515	PX4A - Peroxidase; target probed by LSTM-AGAM-DETOX V3 probe agam-detox-1J13; alternative detox probe for AG_DETOX_P243	-1.43462	-1.16355	-1.34294	-1.07187	5.21857e-09	8.93421e-08	1.80195e-08	1.70347e-07	1
CUST_6560_PI4	2.75456	109.776	5.45337e-09	AGAP001161-RA	AGAP001161	2R	665798	667234	rhodopsin	1.726	-0.773782	3.72844	1.22866	2.65727e-06	0.00315248	5.6696e-10	7.66431e-05	0
CUST_9172_PI4	1.40496	109.783	5.45144e-09	AGAP010504-RA	AGAP010504	3L	5124949	5126370	odorant receptor 83c	0.831936	1.07356	1.19147	1.4331	8.00279e-07	9.54516e-08	2.99381e-08	2.52648e-09	0
CUST_8403_PI4	0.922801	109.859	5.42967e-09	AGAP001053-RG	AGAP001053	X	21343435	21367564	troponin i	0.60703	0.584469	0.983158	0.960597	4.97621e-07	1.76401e-06	5.82e-09	4.40518e-09	0
CUST_2515_PI4	0.872825	109.771	5.45481e-09	AGAP006990-RB	AGAP006990	2L	40485843	40495867	brahma associated protein	-0.604548	-0.623817	-0.519708	-0.538977	1.08756e-08	1.93412e-08	1.47413e-07	5.78918e-08	0
CUST_4545_PI4	0.675883	109.781	5.45189e-09	AGAP001110-RA	AGAP001110	2R	288098	293321	sorting nexin	-0.445793	-0.499858	-0.536499	-0.590564	1.00556e-07	9.39324e-08	4.28286e-08	7.01663e-09	0
CUST_7511_PI4	0.52539	109.79	5.44948e-09	AGAP001679-RB	AGAP001679	2R	8158078	8166680	AGAP001679-PB [Anopheles gambiae str. PEST]	0.335985	0.277599	0.629391	0.571005	1.06855e-06	2.17571e-05	3.32639e-09	4.82489e-09	0
CUST_3346_PI4	0.99217	109.569	5.5132e-09	AGAP001187-RA	AGAP001187	2R	1132064	1161234	isoform a	0.659175	0.668242	0.980644	0.989711	3.56138e-07	4.41823e-07	6.23233e-09	4.58396e-09	0
CUST_7054_PI4	2.08441	109.549	5.5189e-09	AGAP004459-RB	AGAP004459	2R	56703770	56706974	cg12276	-1.29349	-1.63269	-1.21622	-1.55541	7.34185e-08	6.9888e-09	1.87526e-07	1.05846e-08	1
CUST_4055_PI4	5.88459	109.393	5.56453e-09	AGAP013359-RA	AGAP013359	2R	19949335	19950027	AGAP013359-PA [Anopheles gambiae str. PEST]	3.28509	4.88089	3.40138	4.99718	4.30553e-07	5.69624e-09	3.18535e-07	4.2002e-09	1
CUST_5287_PI4	3.19779	109.42	5.55655e-09	AGAP003171-RA	AGAP003171	2R	33516462	33517895	rna-binding protein 34	-2.50603	-1.98497	-2.43141	-1.91035	6.14663e-09	1.12535e-07	1.16559e-08	1.4805e-07	1
CUST_6412_PI4	2.10503	109.475	5.54062e-09	AGAP004046-RB	AGAP004046	2R	48525536	48628521	AGAP004046-PA [Anopheles gambiae str. PEST]	1.26809	1.37281	2.23684	2.34157	2.13552e-06	1.02986e-06	4.66792e-09	2.62366e-09	1
CUST_156_PI42	1.44443	109.412	5.55885e-09	AGAP004808-RA	AGAP004808	2L	3790242	3793167	protease m1 zinc metalloprotease	-1.11876	-0.876373	-0.86045	-0.618065	1.94951e-09	5.04942e-08	6.19166e-08	1.72018e-06	0
CUST_6471_PI4	1.0022	109.438	5.55143e-09	AGAP013472-RA	AGAP013472	2R	49707673	49708236	af117579_1 cuticle protein	-0.837552	-0.547205	-0.778563	-0.488215	2.63203e-09	4.42483e-07	8.87359e-09	1.23642e-06	0
CUST_1764_PI4	2.34304	109.346	5.57828e-09	AGAP006254-RB	AGAP006254	2L	28624363	28643664	o-linked n-acetylglucosamine ogt	1.71642	1.54235	1.31034	1.13626	3.57606e-09	1.56222e-08	9.64945e-08	4.03527e-07	1
CUST_11104_PI	2.17572	109.234	5.61138e-09	AGAP007809-RA	AGAP007809	3R	1328087	1329667	leucine aminopeptidase	1.55643	1.27449	2.38526	2.10331	2.22421e-07	2.59033e-06	2.622e-09	9.16563e-09	1
CUST_13499_PI	0.694312	109.253	5.60581e-09	AGAP010274-RA	AGAP010274	3R	51934259	51936528	isoform a	-0.370728	-0.541961	-0.596354	-0.767588	3.36645e-06	1.43435e-07	4.98154e-08	1.62851e-09	0
CUST_2233_PI4	0.999572	109.202	5.62084e-09	AGAP006483-RA	AGAP006483	2L	32872416	32874112	sptzle 2	-0.732569	-0.664549	-0.588133	-0.520112	4.42156e-09	2.17089e-08	8.48262e-08	2.53334e-07	0
CUST_10915_PI	2.37425	109.188	5.62524e-09	AGAP012359-RA	AGAP012359	3L	41079308	41091389	zinc finger	0.0578075	-2.37354	0.0535317	-2.37782	0.717075	5.45831e-09	0.748277	4.02821e-09	0
CUST_10021_PI	0.74224	109.073	5.65937e-09	AGAP011424-RA	AGAP011424	3L	24478352	24479192	ribosomal protein s16	-0.398835	-0.58494	-0.621761	-0.807866	2.73877e-06	1.22579e-07	6.24274e-08	1.73612e-09	0
CUST_8579_PI4	0.637289	109.081	5.65715e-09	AGAP000252-RA	AGAP000252	X	4606870	4609898	oligopeptidase a	0.505273	0.235306	0.814253	0.544285	8.56417e-08	0.000462715	1.32124e-09	6.10781e-08	0
CUST_12136_PI	1.07669	109.001	5.68117e-09	AGAP008902-RA	AGAP008902	3R	20592068	20592833	leukocyte receptor cluster member	0.704616	0.639055	1.20898	1.14341	6.31114e-07	5.68304e-06	5.57916e-09	4.79423e-09	0
CUST_12930_PI	0.729199	108.997	5.68232e-09	AGAP009712-RA	AGAP009712	3R	39506327	39508981	cadherin- isoform l	0.517911	0.501409	0.627861	0.611358	5.52897e-08	1.91858e-07	1.57473e-08	1.25005e-08	0
CUST_8836_PI4	0.706872	108.981	5.68702e-09	AGAP000457-RA	AGAP000457	X	7930828	7935051	protein-l-isoaspartate o-methyltransferase	0.452549	0.484611	0.697538	0.7296	5.07723e-07	6.48605e-07	1.16594e-08	3.82802e-09	0
CUST_8178_PI4	1.557	108.937	5.70028e-09	AGAP000935-RA	AGAP000935	X	17669189	17671445	mitochondrial processing peptidase beta subunit	0.921037	1.15705	1.40804	1.64406	1.28181e-06	1.3981e-07	1.56886e-08	2.36569e-09	0
CUST_10559_PI	0.585049	108.672	5.78117e-09	AGAP012003-RA	AGAP012003	3L	36083603	36085154	pseudouridylate synthase 10	-0.279037	-0.5141	-0.26798	-0.503043	1.60042e-06	4.91788e-09	5.85241e-06	3.55171e-09	0
CUST_5181_PI4	1.06107	108.57	5.81239e-09	AGAP003108-RA	AGAP003108	2R	32496029	32500709	tyrosine-protein kinase	0.703673	0.782054	0.84187	0.920252	1.20283e-07	5.14326e-08	2.25459e-08	6.95756e-09	0
CUST_6045_PI4	2.23298	108.478	5.84088e-09	AGAP013467-RA	AGAP013467	2R	43073588	43076657	AGAP013467-PA [Anopheles gambiae str. PEST]	-1.78779	-1.31994	-1.56917	-1.10132	2.87573e-09	1.45851e-07	2.13212e-08	7.88482e-07	1
CUST_5196_PI4	1.90957	108.464	5.84545e-09	AGAP001356-RA	AGAP001356	2R	3484107	3495790	acetylcholinesterase	1.52829	1.09284	1.8696	1.43416	2.44376e-08	1.03208e-06	2.67857e-09	5.18901e-08	1
CUST_8015_PI4	1.09223	108.437	5.8539e-09	AGAP000803-RA	AGAP000803	X	14738910	14744472	glutamate receptor	0.923277	0.563835	1.07366	0.714222	9.67906e-09	3.70938e-06	3.20725e-09	2.20652e-07	0
CUST_7205_PI4	0.793824	108.513	5.83024e-09	AGAP001523-RA	AGAP001523	2R	5832762	5838593	atp-binding cassette sub-family a member 3	-0.0257493	0.638863	0.444726	1.10934	0.676459	3.75398e-07	1.5805e-05	5.00257e-10	0
CUST_11522_PI	0.632851	108.464	5.84532e-09	AGAP008239-RA	AGAP008239	3R	7566776	7571771	atp-dependent rna helicase	-0.404331	-0.486803	-0.398046	-0.480519	5.96894e-08	1.66845e-08	1.56736e-07	1.21601e-08	0
CUST_6291_PI4	1.18563	108.432	5.85521e-09	AGAP003933-RA	AGAP003933	2R	46512709	46515515	AGAP003933-PA [Anopheles gambiae str. PEST]	0.831709	0.770963	1.17754	1.11679	1.72154e-07	5.9856e-07	5.45509e-09	7.84118e-09	0
CUST_5174_PI4	1.34768	108.388	5.86909e-09	AGAP003084-RA	AGAP003084	2R	32319954	32329681	trna 2-thiocytidine biosynthesis protein ttca	1.01136	0.865626	0.801429	0.655692	3.29949e-09	3.29049e-08	7.76068e-08	5.22147e-07	0
CUST_2330_PI4	2.37212	108.28	5.903e-09	AGAP006818-RA	AGAP006818	2L	38869110	38873116	ribonucleoside-diphosphate reductase small chain	-1.81016	-1.52944	-1.91546	-1.63474	1.48052e-08	1.11633e-07	8.98945e-09	4.99941e-08	1
CUST_5755_PI4	1.02515	108.225	5.92025e-09	AGAP013398-RA	AGAP013398	2R	39450610	39451766	uncharacterized protein c20orf116	-0.696317	-0.696645	-0.980494	-0.980822	1.96353e-07	5.14215e-07	1.17579e-08	6.40821e-09	0
CUST_6495_PI4	1.24782	108.088	5.96353e-09	AGAP004117-RA	AGAP004117	2R	50189962	50234636	g protein-coupled receptor kinase 2	0.95427	0.801216	1.02116	0.868105	1.47871e-08	1.55718e-07	1.03921e-08	5.17887e-08	0
CUST_12213_PI	1.54704	108.014	5.98715e-09	AGAP008978-RA	AGAP008978	3R	22446180	22447193	hypothetical conserved protein	-1.16412	-1.01006	-1.29798	-1.14392	2.21642e-08	1.66577e-07	1.01499e-08	3.31295e-08	1
CUST_1962_PI4	2.54153	107.81	6.05296e-09	AGAP006480-RA	AGAP006480	2L	32842109	32843898	---NA---	-0.93394	-1.20353	1.10043	0.830836	8.41324e-07	1.88783e-07	4.98139e-07	4.51807e-06	0
CUST_3265_PI4	1.30526	107.78	6.06278e-09	AGAP007699-RA	AGAP007699	2L	49132118	49135038	gtp-binding nuclear protein ran	-0.834741	-0.943059	-1.17761	-1.28593	3.92648e-07	1.94935e-07	1.65186e-08	4.21342e-09	0
CUST_134_PI42	1.78436	107.737	6.07658e-09	AGAP004790-RA	AGAP004790	2L	3576595	3577108	stretch regulated skeletal muscle	1.17953	1.33768	1.23676	1.39491	6.76778e-08	1.89668e-08	4.56912e-08	1.10762e-08	1
CUST_12246_PI	1.40462	107.648	6.10566e-09	AGAP009012-RA	AGAP009012	3R	23537859	23539158	cg1749-pa	-1.08694	-0.88547	-1.17321	-0.971735	1.41739e-08	2.11425e-07	9.18971e-09	6.06924e-08	0
CUST_2610_PI4	1.56566	107.61	6.11815e-09	AGAP007083-RA	AGAP007083	2L	42271284	42275295	AGAP007083-PA [Anopheles gambiae str. PEST]	-1.00995	-1.18817	-1.14977	-1.32799	1.30191e-07	2.97146e-08	4.29059e-08	7.11827e-09	1
CUST_5633_PI4	2.36953	107.589	6.12518e-09	AGAP003442-RA	AGAP003442	2R	37794204	37794953	kda salivary protein	1.2354	2.02124	1.18034	1.96619	7.94949e-07	3.58617e-09	1.36382e-06	4.78027e-09	1
CUST_11450_PI	0.910476	107.515	6.14955e-09	AGAP008164-RA	AGAP008164	3R	6280388	6282383	lupus la protein (sjogren syndrome type b antigen) (la ss-b)	-0.679012	-0.601972	-0.753428	-0.676388	2.07088e-08	2.76042e-07	2.30661e-08	3.55656e-08	0
CUST_10008_PI	0.90109	107.456	6.16898e-09	AGAP011411-RA	AGAP011411	3L	23946594	23947258	zinc finger protein	-0.558423	-0.707094	-0.570497	-0.719168	1.1616e-07	1.31956e-08	1.44508e-07	8.47024e-09	0
CUST_11694_PI	1.36927	107.348	6.20468e-09	AGAP008430-RA	AGAP008430	3R	10609181	10610440	zinc finger protein 596	-0.961611	-0.963241	-0.812034	-0.813663	1.04361e-08	1.5565e-08	1.04724e-07	8.23788e-08	0
CUST_4697_PI4	0.960839	107.272	6.23031e-09	AGAP013026-RA	AGAP013026	2R	26823707	26824588	AGAP013026-PA [Anopheles gambiae str. PEST]	0.649411	0.660179	0.905614	0.916383	1.92482e-07	5.56829e-07	1.70919e-08	6.74829e-09	0
CUST_7315_PI4	1.08712	107.256	6.23561e-09	AGAP004655-RA	AGAP004655	2R	59556530	59558576	amp dependent coa ligase	-0.586525	-0.784948	-1.05735	-1.25577	6.39401e-06	3.85004e-07	1.42488e-08	1.75817e-09	0
CUST_4673_PI4	1.5674	107.192	6.25693e-09	AGAP002753-RA	AGAP002753	2R	26673293	26674190	isoform b	-1.02517	-1.18501	-0.986019	-1.14587	4.48449e-08	1.68174e-08	1.30414e-07	1.70907e-08	0
CUST_7155_PI4	1.07277	107.193	6.25659e-09	AGAP004559-RB	AGAP004559	2R	57595300	57600255	ras-related protein rab-11a	-0.77019	-0.72037	-0.966939	-0.917119	6.98686e-08	2.86112e-07	1.08715e-08	1.33068e-08	0
CUST_13632_PI	0.829465	107.161	6.26747e-09	AGAP012485-RA	AGAP012485	UNKN	6864690	6878598	isoform a	-0.400705	-0.726097	-0.415881	-0.741273	2.14651e-06	5.81821e-09	2.5965e-06	3.22449e-09	0
CUST_4375_PI4	2.64513	107.119	6.28168e-09	AGAP002564-RE	AGAP002564	2R	22874863	22892403	fructose-bisphosphate aldolase	1.42751	2.22643	1.38395	2.18287	5.40273e-07	4.55044e-09	8.78707e-07	5.26213e-09	1
CUST_7836_PI4	0.879472	107.104	6.28678e-09	AGAP000663-RA	AGAP000663	X	11783528	11803269	isoform e	0.646665	0.579711	0.785341	0.718387	4.25687e-08	3.92049e-07	1.36178e-08	2.00327e-08	0
CUST_13318_PI	0.649269	107.066	6.29972e-09	AGAP010092-RA	AGAP010092	3R	48861429	48863729	receptor tyrosine phosphatase type r2a	0.399928	0.423458	0.686792	0.710322	1.46381e-06	1.44011e-06	7.07207e-09	3.37043e-09	0
CUST_1422_PI4	0.483405	107.012	6.31802e-09	AGAP005947-RA	AGAP005947	2L	23981824	23982695	ribosomal protein s13	-0.247544	-0.312024	-0.521484	-0.585965	1.34836e-05	3.22458e-06	1.21315e-08	1.76161e-09	0
CUST_4148_PI4	4.24336	106.956	6.33728e-09	AGAP002358-RA	AGAP002358	2R	20597739	20600249	adp atp translocase	1.76785	3.84176	2.11663	4.19053	1.91693e-05	5.85758e-09	3.89439e-06	1.93091e-09	0
CUST_1795_PI4	1.21652	106.95	6.33914e-09	AGAP006280-RA	AGAP006280	2L	29401810	29420308	integral membrane pore glycoprotein	-0.806565	-0.897219	-0.962695	-1.05335	1.24627e-07	6.11916e-08	2.78733e-08	7.79521e-09	0
CUST_2854_PI4	1.76051	106.927	6.34719e-09	AGAP007303-RA	AGAP007303	2L	45109893	45111045	hemolymph protein	1.59081	0.747578	1.68999	0.846763	4.20482e-09	1.66199e-05	2.50224e-09	4.45831e-06	0
CUST_11213_PI	1.15486	106.869	6.3671e-09	AGAP007917-RA	AGAP007917	3R	2787755	2792436	multidrug resistance-associated protein	0.781487	0.760808	0.401809	0.38113	2.20225e-09	1.06306e-08	1.012e-05	8.78852e-06	0
CUST_1142_PI4	0.880026	106.807	6.38835e-09	AGAP005682-RA	AGAP005682	2L	18725671	18740086	isoform a	0.617183	0.609949	0.470579	0.463346	6.10591e-09	1.99328e-08	3.50371e-07	2.28114e-07	0
CUST_10281_PI	0.984679	106.785	6.39583e-09	AGAP011699-RA	AGAP011699	3L	31534369	31536102	AGAP011699-PA [Anopheles gambiae str. PEST]	0.496838	0.772875	0.85097	1.12701	8.37928e-06	1.64643e-07	5.69086e-08	1.51311e-09	0
CUST_6454_PI4	1.99735	106.573	6.46957e-09	AGAP004092-RA	AGAP004092	2R	49683916	49707183	n/a	1.6325	1.12485	1.38946	0.881811	2.1778e-09	3.20856e-07	3.1241e-08	2.7024e-06	0
CUST_9018_PI4	0.816067	106.525	6.48652e-09	AGAP010351-RA	AGAP010351	3L	1950397	1953971	metalloprotease	-0.555991	-0.496531	-0.8881	-0.82864	4.69406e-07	2.33252e-06	3.92394e-09	6.82981e-09	0
CUST_6177_PI4	1.13351	106.4	6.53043e-09	AGAP003856-RA	AGAP003856	2R	44643127	44644577	cg7713 cg7713-pa	-0.905438	-0.681339	-0.876924	-0.652825	5.17834e-09	4.29558e-07	2.66805e-08	3.25037e-07	0
CUST_1071_PI4	1.83301	106.367	6.54227e-09	AGAP005617-RA	AGAP005617	2L	17908755	17917502	isoform a	1.50312	0.999869	1.8206	1.31735	1.57277e-08	3.90789e-06	5.67014e-09	1.08045e-07	0
CUST_6895_PI4	0.949755	106.31	6.5624e-09	AGAP004351-RA	AGAP004351	2R	54942954	54945573	dead box atp-dependent rna helicase	-0.510772	-0.774341	-0.714593	-0.978162	2.2601e-06	4.29105e-08	1.04577e-07	2.23115e-09	0
CUST_7690_PI4	0.563423	106.285	6.57123e-09	AGAP003439-RP	AGAP003439	2R	37723747	37763186	tpa: mod -	-0.383346	-0.407864	-0.447677	-0.472195	8.38788e-08	8.11727e-08	2.87577e-08	1.08451e-08	0
CUST_3335_PI4	1.36768	106.255	6.58207e-09	AGAP002473-RA	AGAP002473	2R	21850803	21851824	vacuolar atp synthase subunit f	1.04224	0.878714	0.932028	0.768505	5.94129e-09	6.19429e-08	3.21128e-08	2.1724e-07	0
CUST_10333_PI	1.43453	106.037	6.6604e-09	AGAP011751-RA	AGAP011751	3L	32920615	32922381	sorting nexin	0.982406	0.999244	1.28941	1.30625	1.31932e-07	3.70832e-07	2.22374e-08	8.9386e-09	0
CUST_10258_PI	1.36775	106.037	6.66035e-09	AGAP011676-RA	AGAP011676	3L	31266082	31271769	mitochondrial brown fat uncoupling protein	-0.926172	-1.00458	-0.987515	-1.06592	5.68644e-08	3.67456e-08	4.44922e-08	1.46183e-08	0
CUST_11340_PI	0.709362	106.034	6.66177e-09	AGAP008047-RA	AGAP008047	3R	4850248	4856766	integrator complex subunit 1-like	0.560553	0.433794	0.532307	0.405549	5.27303e-09	3.02468e-07	3.16523e-08	3.13254e-07	0
CUST_725_PI42	2.40074	105.919	6.70344e-09	AGAP005300-RA	AGAP005300	2L	13816597	13858982	segmentation protein cap n collar	1.7362	1.59155	2.20111	2.05645	8.13688e-08	2.82025e-07	7.6289e-09	1.41462e-08	1
CUST_8917_PI4	3.59	105.821	6.73937e-09	AGAP000523-RA	AGAP000523	X	9455267	9456114	atp synthase lipid-binding mitochondrial precursor	2.44452	2.61625	2.70451	2.87624	6.53617e-08	5.18242e-08	3.57887e-08	1.34032e-08	1
CUST_1546_PI4	0.856404	105.835	6.73422e-09	AGAP006062-RA	AGAP006062	2L	25935512	25940149	isoform d	-0.528307	-0.665454	-0.421114	-0.55826	3.65057e-08	9.34487e-09	1.41784e-06	3.22219e-08	0
CUST_13724_PI	0.768785	105.823	6.73848e-09	AGAP012589-RA	AGAP012589	UNKN	18115172	18115972	alkaline phosphatase	-0.438278	-0.631466	-0.452208	-0.645395	2.8555e-07	1.65572e-08	6.53622e-07	6.2322e-09	0
CUST_5013_PI4	1.36459	105.791	6.75021e-09	AGAP002994-RA	AGAP002994	2R	30716523	30717472	pupal-specific cuticular protein cp2b	1.12569	0.44326	1.75693	1.0745	9.47915e-08	0.00103373	8.97119e-10	1.88364e-07	0
CUST_9124_PI4	1.40845	105.745	6.76723e-09	AGAP010457-RA	AGAP010457	3L	3905856	3907006	thymidylate synthase	-0.858076	-1.11647	-0.888346	-1.14674	1.67576e-07	1.32131e-08	1.6853e-07	7.90545e-09	0
CUST_9432_PI4	3.96376	105.684	6.78964e-09	AGAP010789-RA	AGAP010789	3L	10392935	10394777	AGAP010789-PA [Anopheles gambiae str. PEST]	-2.42312	-3.12396	-2.70727	-3.4081	2.5303e-07	1.67012e-08	8.27197e-08	5.93653e-09	1
CUST_7604_PI4	1.77774	105.714	6.77887e-09	AGAP001757-RA	AGAP001757	2R	9468281	9476705	anubl1 protein	1.1784	1.32954	1.24205	1.39319	7.06427e-08	2.63677e-08	5.64095e-08	1.28635e-08	1
CUST_13359_PI	1.44959	105.68	6.79136e-09	AGAP010135-RA	AGAP010135	3R	49309799	49311812	cytoplasmic protein nck1	-1.02282	-1.02639	-0.981721	-0.985286	2.01298e-08	3.69626e-08	6.06891e-08	4.07108e-08	0
CUST_13609_PI	1.11571	105.581	6.82827e-09	AGAP012459-RA	AGAP012459	UNKN	3952384	3953815	m protein	-0.736174	-0.837797	-0.705197	-0.80682	4.31963e-08	1.92152e-08	1.30829e-07	2.05093e-08	0
CUST_1617_PI4	1.41631	105.557	6.83721e-09	AGAP006126-RB	AGAP006126	2L	27014424	27019793	ultraviolet-sensitive opsin	1.00352	0.97697	0.79282	0.76627	7.41144e-09	1.5956e-08	1.6306e-07	1.85999e-07	0
CUST_1193_PI4	1.50105	105.36	6.91124e-09	AGAP005732-RA	AGAP005732	2L	19927678	19929776	dim gamma-tubulin 5	-0.865966	-1.22573	-0.894846	-1.25461	3.09535e-07	1.08066e-08	3.54292e-07	6.26672e-09	0
CUST_11377_PI	1.19548	105.348	6.91545e-09	AGAP008087-RA	AGAP008087	3R	5298415	5303042	ribonuclease 3	-0.750116	-0.899931	-0.988095	-1.13791	4.062e-07	8.02688e-08	2.83307e-08	4.68599e-09	0
CUST_7133_PI4	1.04483	105.337	6.91982e-09	AGAP004537-RA	AGAP004537	2R	57465518	57466933	cg13886 cg13886-pa	-0.766312	-0.709303	-0.729772	-0.672762	1.18564e-08	9.4288e-08	6.88216e-08	8.17135e-08	0
CUST_6596_PI4	1.64558	105.288	6.9382e-09	AGAP012972-RA	AGAP012972	2R	50672413	50674364	histone rna hairpin-binding protein	-1.00888	-1.29689	-0.918426	-1.20643	9.15951e-08	7.16928e-09	3.33035e-07	1.41665e-08	0
CUST_13217_PI	1.12923	105.25	6.95284e-09	AGAP009992-RA	AGAP009992	3R	47334663	47336762	inhibitor of growth ing4	-0.749593	-0.838966	-0.846571	-0.935944	1.028e-07	4.20098e-08	3.79826e-08	1.01593e-08	0
CUST_5853_PI4	3.69203	105.2	6.97199e-09	AGAP003586-RA	AGAP003586	2R	40345852	40349366	mitochondrial phosphate carrier protein	1.87057	3.18255	1.92858	3.24057	1.64875e-06	5.03357e-09	1.2625e-06	3.98875e-09	1
CUST_1037_PI4	0.857166	105.215	6.9661e-09	AGAP005585-RC	AGAP005585	2L	17424809	17441217	isoform b	0.668136	0.535446	0.708452	0.575762	1.30512e-08	2.75942e-07	1.23211e-08	9.00462e-08	0
CUST_2533_PI4	1.46953	105.191	6.97518e-09	AGAP007006-RB	AGAP007006	2L	40730490	40759895	isoform i	1.08814	0.985141	1.15866	1.05566	2.32504e-08	1.02738e-07	1.68049e-08	3.91107e-08	0
CUST_11_PI422	1.3766	105.062	7.02474e-09	AGAP004685-RA	AGAP004685	2L	493579	497632	dna replication helicase dna2	-0.668984	-1.20311	-0.666446	-1.20057	2.03095e-06	5.22745e-09	3.32631e-06	4.07651e-09	0
CUST_8916_PI4	1.27403	105.063	7.02431e-09	AGAP000520-RA	AGAP000520	X	9291162	9297115	nose resistant to fluoxetine protein 6	0.94451	0.850493	1.03235	0.938334	2.73023e-08	1.21462e-07	1.39728e-08	3.44544e-08	0
CUST_3476_PI4	2.33284	105.016	7.04279e-09	AGAP001884-RA	AGAP001884	2R	11882021	11885600	aspartate ammonia lyase	1.36317	1.89309	1.37412	1.90404	2.72913e-07	8.05079e-09	2.84729e-07	7.07048e-09	1
CUST_6727_PI4	0.846598	105.035	7.03521e-09	AGAP001480-RC	AGAP001480	2R	5397435	5407083	isoform a	0.519465	0.629822	0.743537	0.853894	6.95104e-07	1.81954e-07	2.89321e-08	3.8815e-09	0
CUST_12945_PI	0.987278	104.988	7.05341e-09	AGAP009727-RA	AGAP009727	3R	41808324	41812817	rho-gap 92b	0.730382	0.66411	0.715665	0.649393	1.34103e-08	9.7811e-08	4.26583e-08	7.31635e-08	0
CUST_3829_PI4	1.70783	104.899	7.08818e-09	AGAP002156-RA	AGAP002156	2R	16572378	16574313	adipokinetic hormone receptor	-0.774142	0.0773214	-2.29448	-1.44302	6.88211e-05	0.568925	7.13423e-10	1.27674e-07	0
CUST_8888_PI4	1.50861	104.911	7.08343e-09	AGAP000496-RA	AGAP000496	X	8755020	8755868	AGAP000496-PA [Anopheles gambiae str. PEST]	-0.981785	-1.14498	-1.01387	-1.17707	8.16659e-08	2.10349e-08	8.17404e-08	1.27231e-08	0
CUST_539_PI42	1.19402	104.886	7.09313e-09	AGAP005147-RA	AGAP005147	2L	10565556	10575499	activating transcription factor 7-interacting protein 1	-0.824158	-0.863481	-0.85322	-0.892543	4.10136e-08	4.25887e-08	4.86615e-08	2.15755e-08	0
CUST_5812_PI4	0.909799	104.895	7.08953e-09	AGAP001391-RA	AGAP001391	2R	4146363	4149418	tetracycline resistance	-0.668271	-0.615175	-0.720311	-0.667215	2.349e-08	2.06671e-07	3.61414e-08	3.92856e-08	0
CUST_11283_PI	0.292304	104.933	7.07492e-09	AGAP007988-RA	AGAP007988	3R	3825061	3826807	glycerate kinase	-0.194076	-0.208602	-0.259355	-0.273881	2.07762e-07	3.11894e-07	2.82052e-08	7.26373e-09	0
CUST_12748_PI	2.07777	104.782	7.13372e-09	AGAP009528-RA	AGAP009528	3R	35381848	35394920	ef-hand domain-containing protein d2	1.6312	1.27561	1.8019	1.44631	1.54617e-08	5.06183e-07	1.10969e-08	8.29732e-08	1
CUST_8210_PI4	1.53971	104.74	7.15041e-09	AGAP000941-RB	AGAP000941	X	18244403	18251267	isoform a	0.882375	1.26158	0.85968	1.23889	2.40728e-07	1.12066e-08	7.68079e-07	8.01684e-09	0
CUST_1396_PI4	1.02416	104.674	7.17635e-09	AGAP005926-RA	AGAP005926	2L	23798840	23804811	helicase sen1	-0.756821	-0.67836	-0.883166	-0.804706	3.53092e-08	3.85098e-07	2.09278e-08	2.90091e-08	0
CUST_7024_PI4	3.8975	104.561	7.22092e-09	AGAP004437-RD	AGAP004437	2R	55996972	56006061	glycerol-3-phosphate dehydrogenase	1.61903	3.54278	1.48493	3.40868	1.23108e-05	2.69555e-09	2.97437e-05	4.09637e-09	0
CUST_8554_PI4	1.39249	104.419	7.27766e-09	AGAP000220-RA	AGAP000220	X	4089326	4094219	xylulose kinase	-1.0659	-0.715096	-1.60585	-1.25504	1.55089e-07	1.23781e-05	1.91235e-09	2.82354e-08	0
CUST_717_PI42	1.15096	104.405	7.28339e-09	AGAP005294-RB	AGAP005294	2L	13798321	13801103	gtp binding protein	0.762863	0.820635	1.02614	1.08391	2.27604e-07	3.17595e-07	2.69565e-08	7.24602e-09	0
CUST_10885_PI	1.10146	104.476	7.25516e-09	AGAP012330-RA	AGAP012330	3L	40703188	40704434	upf0629 protein c17orf42-like protein	0.639045	0.896247	0.67883	0.936032	3.59684e-07	1.17849e-08	2.58343e-07	6.03705e-09	0
CUST_13080_PI	0.857404	104.436	7.27101e-09	AGAP009852-RA	AGAP009852	3R	44347545	44348684	mitochondrial fission 1	-0.700761	-0.479633	-0.819197	-0.598069	1.65158e-08	1.76469e-06	4.89368e-09	1.23332e-07	0
CUST_5841_PI4	0.571397	104.414	7.28e-09	AGAP003603-RA	AGAP003603	2R	40442378	40444467	cg16976 cg16976-pa	0.422737	0.308795	0.651722	0.53778	1.93723e-07	1.0087e-05	3.07413e-09	1.80902e-08	0
CUST_9385_PI4	1.22054	104.378	7.29423e-09	AGAP010740-RA	AGAP010740	3L	9160379	9174725	sticks and isoform a	0.911165	0.734104	1.25842	1.08136	1.08714e-07	1.54483e-06	4.0587e-09	1.89715e-08	0
CUST_12465_PI	1.7252	104.356	7.30337e-09	AGAP009239-RA	AGAP009239	3R	29093874	29101058	ubiquitin conjugating enzyme 7 interacting protein	1.26631	1.1715	1.28552	1.19072	2.01359e-08	7.0763e-08	2.50979e-08	4.82154e-08	1
CUST_7152_PI4	1.96232	104.207	7.36344e-09	AGAP004558-RA	AGAP004558	2R	57592690	57594432	nucleoporin ndc1	-1.17373	-1.57118	-1.24026	-1.63771	2.6176e-07	1.2414e-08	1.73066e-07	7.04888e-09	1
CUST_13517_PI	1.23314	104.106	7.40476e-09	AGAP010292-RA	AGAP010292	3R	52301036	52349893	isoform a	-0.722179	-0.999412	-0.738561	-1.01579	2.33536e-07	1.73021e-08	4.86657e-07	7.84499e-09	0
CUST_1180_PI4	1.24282	103.999	7.44892e-09	AGAP005719-RA	AGAP005719	2L	19582843	19592997	transcription initiation factor	-0.872923	-0.884169	-0.902205	-0.913451	3.59617e-08	4.93098e-08	3.93644e-08	2.6718e-08	0
CUST_6540_PI4	2.08334	103.946	7.4707e-09	AGAP001167-RA	AGAP001167	2R	679355	680196	pre-rrna-processing protein	-1.74909	-1.04342	-2.18757	-1.48191	2.31385e-08	7.5663e-06	2.38391e-09	1.66005e-07	0
CUST_7026_PI4	3.75901	103.896	7.49151e-09	AGAP004437-RA	AGAP004437	2R	55996972	56006061	glycerol-3-phosphate dehydrogenase	1.64896	3.37173	1.44291	3.16568	5.80825e-06	2.64926e-09	2.40328e-05	5.15253e-09	0
CUST_8086_PI4	1.11666	103.891	7.49343e-09	AGAP000843-RA	AGAP000843	X	15562826	15564556	cdp-diacylglycerol--glycerol-3-phosphate 3-phosphatidyltransferase	0.779061	0.791613	0.894623	0.907175	7.01706e-08	9.12305e-08	2.33312e-08	1.57036e-08	0
CUST_6149_PI4	1.49785	103.829	7.51947e-09	AGAP003827-RB	AGAP003827	2R	43804204	43840725	phd finger transcription factor	1.07109	1.04661	1.04085	1.01637	2.08806e-08	4.66749e-08	4.96371e-08	4.80174e-08	1
CUST_10628_PI	1.49983	103.789	7.53624e-09	AGAP012070-RA	AGAP012070	3L	37371800	37377214	leukocyte receptor tyrosine protein kinase	0.993623	1.01552	1.47418	1.49608	4.7313e-07	5.71352e-07	9.25772e-09	6.15742e-09	0
CUST_4546_PI4	0.688136	103.714	7.5676e-09	AGAP001110-RB	AGAP001110	2R	288098	293321	sorting nexin	-0.450909	-0.506511	-0.567779	-0.62338	1.85971e-07	1.66771e-07	4.72258e-08	8.14798e-09	0
CUST_10606_PI	2.3354	103.609	7.61205e-09	AGAP012048-RA	AGAP012048	3L	36859940	36869012	citrate synthase	1.41798	1.59196	2.37144	2.54543	1.51732e-06	1.3186e-06	1.68545e-08	3.74955e-09	1
CUST_7577_PI4	1.40865	103.567	7.62975e-09	AGAP001739-RA	AGAP001739	2R	9119331	9126257	AGAP001739-PA [Anopheles gambiae str. PEST]	0.971629	0.950694	1.34098	1.32005	2.36945e-07	3.83582e-07	8.42225e-09	8.85175e-09	0
CUST_12404_PI	3.09426	103.512	7.65287e-09	AGAP009176-RA	AGAP009176	3R	28141291	28150560	fatty acid synthase	-2.24331	-2.00405	-2.96843	-2.72917	1.21725e-07	4.80172e-07	6.12252e-09	1.47702e-08	1
CUST_9053_PI4	1.05375	103.553	7.63566e-09	AGAP010385-RA	AGAP010385	3L	2430997	2433934	AGAP010385-PA [Anopheles gambiae str. PEST]	0.25022	0.0281007	1.27345	1.05133	0.00676476	0.729019	1.76189e-09	1.28523e-08	0
CUST_9847_PI4	0.699558	103.527	7.64673e-09	AGAP011237-RA	AGAP011237	3L	19899571	19906388	anopheles gambiae pest agap012638-pa	-0.346809	-0.603976	-0.412523	-0.669689	2.61342e-06	2.05831e-08	1.32484e-06	3.05874e-09	0
CUST_11690_PI	1.12022	103.464	7.67342e-09	AGAP008426-RA	AGAP008426	3R	10597035	10599539	swi snf-related matrix-associated actin-dependent regulator of chromatin subfamily a-like protein 1-like	-0.797272	-0.76572	-0.97872	-0.947168	8.96724e-08	1.84947e-07	1.20206e-08	1.503e-08	0
CUST_4165_PI4	0.922079	103.36	7.71819e-09	AGAP002394-RA	AGAP002394	2R	20902807	20904462	dna-directed rna polymerase 62-ks-	-0.570062	-0.712007	-0.70536	-0.847306	3.9602e-07	4.44913e-08	4.93942e-08	5.47105e-09	0
CUST_9873_PI4	0.866444	103.321	7.73479e-09	AGAP011273-RA	AGAP011273	3L	20458958	20461100	armadillo repeat protein	0.620389	0.603031	0.667246	0.649887	3.61324e-08	1.00935e-07	3.27757e-08	2.92131e-08	0
CUST_6919_PI4	2.51796	103.294	7.74654e-09	AGAP004366-RA	AGAP004366	2R	55076645	55081932	pyrroline-5-carboxylate dehydrogenase	1.81138	1.65204	2.38566	2.22631	1.1478e-07	5.28679e-07	9.04924e-09	1.46605e-08	1
CUST_6111_PI4	1.50451	103.285	7.75063e-09	AGAP003796-RA	AGAP003796	2R	43388415	43389327	cyclin-dependent kinases regulatory	-0.985645	-1.13034	-0.865763	-1.01046	3.42344e-08	1.52103e-08	2.92339e-07	3.54462e-08	0
CUST_11264_PI	0.981875	103.317	7.73645e-09	AGAP007969-RA	AGAP007969	3R	3396163	3398677	thiamin pyrophosphokinase	0.699081	0.663776	0.885535	0.850231	1.00603e-07	3.07289e-07	1.25541e-08	1.45208e-08	0
CUST_562_PI42	0.810625	103.243	7.76842e-09	AGAP005165-RA	AGAP005165	2L	11131877	11241906	laminin gamma-3	0.604638	0.517508	0.450649	0.363519	3.32066e-09	5.63739e-08	2.58149e-07	1.39966e-06	0
CUST_9649_PI4	0.771976	103.238	7.77084e-09	AGAP011034-RA	AGAP011034	3L	15299371	15318611	odd oz protein	0.533826	0.523677	0.34215	0.332001	4.27638e-09	1.59434e-08	1.6638e-06	1.24146e-06	0
CUST_12159_PI	0.628573	103.262	7.76056e-09	AGAP008924-RA	AGAP008924	3R	21046557	21047411	AGAP008924-PA [Anopheles gambiae str. PEST]	0.467205	0.388022	0.629262	0.550079	8.24039e-08	1.91456e-06	9.64527e-09	2.12517e-08	0
CUST_3330_PI4	1.60935	103.211	7.78266e-09	AGAP006741-RA	AGAP006741	2L	37675845	37695485	isoform d	0.925527	1.28168	1.22672	1.58287	9.01454e-07	8.85987e-08	1.43561e-07	3.85046e-09	0
CUST_10351_PI	1.03744	103.172	7.79946e-09	AGAP011769-RA	AGAP011769	3L	33071041	33075723	fanconi complementation group d2	-0.620517	-0.827824	-0.543336	-0.750643	9.29348e-08	1.21979e-08	1.23691e-06	1.77956e-08	0
CUST_7023_PI4	3.85173	103.058	7.84924e-09	AGAP004437-RB	AGAP004437	2R	55996972	56006061	glycerol-3-phosphate dehydrogenase	1.70682	3.44702	1.50512	3.24532	5.58656e-06	2.7978e-09	2.07238e-05	5.38445e-09	0
CUST_302_PI42	0.850108	103.048	7.85372e-09	AGAP004943-RB	AGAP004943	2L	6525703	6539076	isoform a	0.59168	0.610393	0.596111	0.614824	3.40486e-08	5.42002e-08	7.05017e-08	3.11801e-08	0
CUST_6434_PI4	1.39117	103.004	7.87298e-09	AGAP013420-RA	AGAP013420	2R	49286768	49287680	zinc finger cchc-type and rna-binding motif-containing protein 1	-0.77175	-1.15748	-0.774578	-1.1603	5.3233e-07	7.58272e-09	6.45495e-07	6.51861e-09	0
CUST_304_PI42	0.920162	102.939	7.90186e-09	AGAP004945-RA	AGAP004945	2L	6551568	6553909	cg7638 cg7638-pa	-0.623198	-0.674327	-0.683234	-0.734363	6.66391e-08	9.31227e-08	8.05471e-08	1.73602e-08	0
CUST_13115_PI	0.758574	102.865	7.93453e-09	AGAP009891-RA	AGAP009891	3R	44873991	44881868	juvenile hormone esterase binding protein	-0.549642	-0.490509	-0.368729	-0.309596	3.18624e-09	2.00223e-08	4.65565e-07	2.2342e-06	0
CUST_493_PI42	1.16308	102.862	7.93591e-09	AGAP005106-RB	AGAP005106	2L	10154540	10167856	anopheles gambiae pest agap012715-pa	-0.671623	-0.949555	-0.676651	-0.954584	2.85222e-07	1.41809e-08	5.95031e-07	8.13821e-09	0
CUST_2962_PI4	2.35031	102.774	7.97506e-09	AGAP007401-RB	AGAP007401	2L	46324031	46327404	AGAP007401-PB [Anopheles gambiae str. PEST]	-2.01761	-1.20535	-1.99848	-1.18622	4.6151e-09	1.63055e-06	6.29748e-09	1.75986e-06	1
CUST_8814_PI4	1.40721	102.753	7.98455e-09	AGAP000061-RA	AGAP000061	X	954969	961877	homeobox protein onecut	0.988682	0.9402	1.3333	1.28482	1.6808e-07	4.94856e-07	1.03666e-08	1.15992e-08	0
CUST_13052_PI	0.970862	102.688	8.01343e-09	AGAP009822-RA	AGAP009822	3R	43803407	43804237	regulatory factor x-associated ankyrin-containing	-0.659061	-0.694153	-0.821431	-0.856523	1.51752e-07	1.4817e-07	2.28207e-08	1.0444e-08	0
CUST_12705_PI	1.60636	102.624	8.04246e-09	AGAP009485-RA	AGAP009485	3R	34691867	34692805	trna-splicing endonuclease subunit sen2	-1.09242	-1.17223	-1.20599	-1.2858	8.2261e-08	4.93783e-08	3.59691e-08	1.522e-08	1
CUST_6564_PI4	1.04976	102.614	8.04675e-09	AGAP001156-RA	AGAP001156	2R	630537	634830	psea-binding protein 95kd	-0.713612	-0.768806	-0.672604	-0.727798	2.96117e-08	4.57197e-08	1.99927e-07	3.90071e-08	0
CUST_9194_PI4	1.4257	102.578	8.06325e-09	AGAP010536-RA	AGAP010536	3L	5818262	5821153	noc2l protein	-0.853828	-0.965112	-1.46387	-1.57515	2.72077e-06	8.76848e-07	8.87516e-09	3.55673e-09	0
CUST_4105_PI4	0.524705	102.567	8.06821e-09	AGAP001253-RA	AGAP001253	2R	2043489	2044772	glycerophosphoryl diester phosphodiesterase	0.402266	0.307048	0.5409	0.445681	6.92705e-08	2.91072e-06	5.96031e-09	3.179e-08	0
CUST_5936_PI4	0.383953	102.54	8.08046e-09	AGAP003665-RA	AGAP003665	2R	41349046	41350378	AGAP003665-PA [Anopheles gambiae str. PEST]	-0.161234	-0.340286	-0.236256	-0.415309	2.88398e-05	3.35707e-08	1.76201e-06	1.73499e-09	0
CUST_8463_PI4	1.60597	102.36	8.16273e-09	AGAP001094-RA	AGAP001094	X	24233179	24254341	runt	1.03047	1.22617	1.14792	1.34362	1.60911e-07	3.36011e-08	7.00482e-08	9.89743e-09	1
CUST_10683_PI	1.21342	102.385	8.1512e-09	AGAP012124-RA	AGAP012124	3L	37857555	37858415	anopheles gambiae pest agap012911-pa	-0.774802	-0.873357	-1.10545	-1.204	6.09015e-07	2.26932e-07	1.65914e-08	5.33268e-09	0
CUST_11592_PI	1.03657	102.359	8.16288e-09	AGAP008315-RA	AGAP008315	3R	8872087	8873530	dolichyl-phosphate beta-d-	-0.818366	-0.636206	-0.82067	-0.63851	1.00297e-08	2.41214e-07	1.42735e-08	1.90867e-07	0
CUST_1035_PI4	0.818789	102.298	8.19134e-09	AGAP005585-RB	AGAP005585	2L	17424809	17441217	isoform b	0.632302	0.514269	0.710642	0.592609	2.13968e-08	6.35295e-07	1.8083e-08	7.03381e-08	0
CUST_12567_PI	1.04333	102.205	8.23404e-09	AGAP009346-RA	AGAP009346	3R	31572713	31574325	zinc finger protein 624	-0.697133	-0.775831	-0.672121	-0.750819	4.63214e-08	2.61327e-08	1.2875e-07	2.66691e-08	0
CUST_10723_PI	1.7321	102.169	8.2509e-09	AGAP012167-RA	AGAP012167	3L	38253904	38260323	phosphoglucose isomerase	1.00276	1.40203	1.17293	1.57219	5.6302e-07	3.12116e-08	2.24375e-07	5.35847e-09	1
CUST_10142_PI	1.12796	102.18	8.24586e-09	AGAP011546-RA	AGAP011546	3L	27088090	27094028	transmembrane protein c9orf7	0.880994	0.701602	0.943364	0.763972	1.43454e-08	6.07015e-07	2.34467e-08	1.15284e-07	0
CUST_990_PI42	0.426122	102.184	8.24372e-09	AGAP005546-RA	AGAP005546	2L	16925109	16947167	isoform a	0.270372	0.252255	0.482142	0.464026	1.54269e-06	7.17085e-06	6.45623e-09	5.81865e-09	0
CUST_9347_PI4	1.29513	102.136	8.26631e-09	AGAP010700-RA	AGAP010700	3L	8723313	8727180	chromatin-remodeling complex atpase chain iswi	-0.899552	-0.931734	-0.892718	-0.924899	3.19871e-08	6.63728e-08	1.06525e-07	3.67733e-08	0
CUST_4149_PI4	4.29705	101.769	8.43924e-09	AGAP002358-RB	AGAP002358	2R	20597739	20600249	adp atp translocase	1.75559	3.90722	2.09633	4.24796	3.01247e-05	7.24168e-09	6.16157e-06	2.55462e-09	0
CUST_12969_PI	3.58142	101.682	8.48083e-09	AGAP009751-RA	AGAP009751	3R	42357772	42360377	angiotensin-converting enzyme	-2.4684	-2.57821	-2.76229	-2.8721	8.39083e-08	5.91886e-08	2.74016e-08	1.65711e-08	1
CUST_1605_PI4	1.36557	101.701	8.47166e-09	AGAP006115-RB	AGAP006115	2L	26874708	26886744	anion exchange protein slc4a2	1.00049	0.922118	1.11662	1.03824	3.75458e-08	2.13261e-07	2.56121e-08	3.54714e-08	0
CUST_843_PI42	0.452481	101.688	8.47805e-09	AGAP005407-RA	AGAP005407	2L	15185028	15186612	AGAP005407-PA [Anopheles gambiae str. PEST]	-0.28311	-0.352908	-0.289714	-0.359511	1.19238e-07	3.55363e-08	3.12475e-07	1.35546e-08	0
CUST_747_PI42	0.990937	101.615	8.51337e-09	AGAP005321-RA	AGAP005321	2L	14035639	14038119	dna replication factor cdt1	-0.687545	-0.71336	-0.668714	-0.694529	3.18818e-08	4.49288e-08	9.20627e-08	3.93332e-08	0
CUST_6202_PI4	2.01742	101.604	8.51877e-09	AGAP003874-RC	AGAP003874	2R	44897794	44910947	uridine cytidine kinase i	0.955386	1.77606	0.902214	1.72289	2.91126e-06	4.61344e-09	7.17299e-06	5.41722e-09	0
CUST_5730_PI4	3.14817	101.59	8.52519e-09	AGAP003541-RC	AGAP003541	2R	39343803	39351213	elongation factor 1 alpha	1.75369	2.55273	1.18879	1.98784	1.19501e-07	2.90376e-09	1.13955e-05	3.73692e-08	0
CUST_9043_PI4	1.62102	101.524	8.55744e-09	AGAP010375-RA	AGAP010375	3L	2341310	2341768	ribosomal protein s18	-1.13402	-1.0817	-1.54832	-1.49599	2.16071e-07	4.74316e-07	8.91862e-09	1.13774e-08	1
CUST_7431_PI4	1.6117	101.467	8.58518e-09	AGAP001622-RA	AGAP001622	2R	6972959	6975072	myosin light chain 2	1.12429	0.978414	1.73769	1.59182	4.70348e-07	2.28715e-06	4.16265e-09	1.06664e-08	0
CUST_12606_PI	1.18828	101.418	8.60865e-09	AGAP009383-RA	AGAP009383	3R	31883308	31884614	secreted protein	0.850692	0.827067	0.91612	0.892496	3.68298e-08	1.65346e-07	5.34638e-08	3.51421e-08	0
CUST_10599_PI	1.22605	101.369	8.633e-09	AGAP012041-RA	AGAP012041	3L	36833619	36834236	rna polymerase ii transcriptional coactivator kiwi	-0.743156	-0.975094	-0.75345	-0.985387	2.08803e-07	1.37313e-08	2.40811e-07	1.04306e-08	0
CUST_753_PI42	1.08772	101.369	8.633e-09	AGAP005324-RA	AGAP005324	2L	14075295	14100657	ubiquitin conjugating enzyme	-0.690748	-0.614409	-0.11759	-0.0412507	1.78293e-09	2.46558e-08	0.0312044	0.377121	0
CUST_7720_PI4	0.672518	101.279	8.67713e-09	AGAP000575-RB	AGAP000575	X	10113259	10132209	chromosome-associated kinesin kif4a	-0.446732	-0.501092	-0.406497	-0.460857	3.6923e-08	2.53418e-08	2.5629e-07	3.83225e-08	0
CUST_745_PI42	2.60562	101.198	8.7172e-09	AGAP005319-RA	AGAP005319	2L	14029963	14031822	adenylate cyclase	1.74677	1.64248	0.726816	0.622523	2.49026e-09	6.91931e-09	3.88701e-05	0.000140052	0
CUST_818_PI42	1.00415	101.178	8.72721e-09	AGAP005382-RA	AGAP005382	2L	14836158	14837553	transcription initiation factor iie subunit beta	-0.764902	-0.578774	-1.06198	-0.875855	1.11492e-07	3.07935e-06	3.98442e-09	2.92637e-08	0
CUST_3647_PI4	1.09048	101.058	8.78676e-09	AGAP002035-RA	AGAP002035	2R	14110610	14115743	gc-rich sequence dna-binding factor	0.876353	0.616125	1.08016	0.819932	2.94259e-08	3.10909e-06	6.77241e-09	8.9325e-08	0
CUST_12479_PI	0.857192	101.059	8.78657e-09	AGAP009253-RA	AGAP009253	3R	29947989	29953227	defective proboscis extension	0.641599	0.566496	0.594581	0.519478	1.15503e-08	7.43967e-08	4.34417e-08	1.50836e-07	0
CUST_2707_PI4	2.02854	100.972	8.83006e-09	AGAP007169-RB	AGAP007169	2L	43781440	43811210	p53 regulated pa26 nuclear protein sestrin	1.4863	1.15716	2.2392	1.91006	2.6888e-07	4.50395e-06	3.31663e-09	1.83826e-08	0
CUST_11981_PI	1.43839	100.971	8.83062e-09	AGAP008740-RA	AGAP008740	3R	16537656	16540531	AGAP008740-PA [Anopheles gambiae str. PEST]	1.12166	0.517087	1.85886	1.25428	1.68314e-07	0.000837595	2.01517e-09	7.99945e-08	0
CUST_13429_PI	2.03304	100.949	8.8416e-09	AGAP010205-RA	AGAP010205	3R	50697217	50698440	nicotinic acetylcholine receptor a9 subunit	-0.708504	-1.126	0.828827	0.411333	4.85292e-06	3.86842e-08	1.08932e-06	0.000727157	0
CUST_5732_PI4	3.06548	100.94	8.846e-09	AGAP003541-RA	AGAP003541	2R	39343803	39351213	elongation factor 1 alpha	1.72039	2.4847	1.20688	1.97119	1.26245e-07	3.26059e-09	8.2913e-06	3.46236e-08	0
CUST_710_PI42	4.71948	100.898	8.86758e-09	AGAP005289-RA	AGAP005289	2L	13719396	13720030	myostatin	3.99833	2.50454	4.11736	2.62356	7.42906e-09	1.36453e-06	5.71803e-09	8.10129e-07	1
CUST_12392_PI	1.94679	100.855	8.88898e-09	AGAP009163-RA	AGAP009163	3R	27944619	27945008	isoform a	-1.3327	-1.41602	-1.4265	-1.50982	7.16654e-08	4.68309e-08	4.31345e-08	2.01231e-08	1
CUST_6301_PI4	3.31999	100.826	8.90395e-09	AGAP003939-RD	AGAP003939	2R	46558397	46565027	pdz and lim domain protein 1	0.98945	3.1053	1.62224	3.73809	0.0010144	1.34525e-08	1.3838e-05	1.57198e-09	0
CUST_503_PI42	1.31207	100.792	8.92108e-09	AGAP005114-RA	AGAP005114	2L	10232796	10234005	AGAP005114-PA [Anopheles gambiae str. PEST]	0.847218	0.985663	1.02672	1.16517	2.50885e-07	6.9599e-08	4.42052e-08	8.66202e-09	0
CUST_9099_PI4	0.809254	100.78	8.92746e-09	AGAP010432-RA	AGAP010432	3L	3302403	3316195	dnajc11 protein	-0.618607	-0.491366	-0.794042	-0.6668	6.83793e-08	1.16997e-06	5.88661e-09	3.50807e-08	0
CUST_3950_PI4	0.921591	100.66	8.98874e-09	AGAP002258-RB	AGAP002258	2R	18230838	18233631	mediator of rna polymerase ii transcription subunit 31	-0.502924	-0.771589	-0.470567	-0.739232	4.39869e-07	1.05343e-08	2.32796e-06	9.29868e-09	0
CUST_6349_PI4	1.39846	100.604	9.01779e-09	AGAP013536-RA	AGAP013536	2R	47593329	47594953	zinc finger protein	-0.725908	-1.19506	-0.749991	-1.21914	1.38922e-06	8.65712e-09	1.44169e-06	5.54796e-09	0
CUST_10338_PI	1.15801	100.495	9.07388e-09	AGAP011756-RA	AGAP011756	3L	32951545	32952804	retinal rod rhodopsin-sensitive cgmp 3 -cyclic phosphodiesterase subunit delta	-0.806728	-0.829846	-0.845946	-0.869064	4.95305e-08	6.95408e-08	5.61786e-08	2.8711e-08	0
CUST_12057_PI	0.949871	100.431	9.10748e-09	AGAP008824-RA	AGAP008824	3R	18814969	18816211	cg15216-like protein	0.657062	0.664386	0.827694	0.835018	1.5198e-07	2.25832e-07	1.97443e-08	1.33274e-08	0
CUST_10092_PI	0.586624	100.324	9.16342e-09	AGAP011496-RA	AGAP011496	3L	25452204	25454801	lem domain protein family member (lem-3)-like	-0.412003	-0.417542	-0.405627	-0.411166	2.94581e-08	8.448e-08	1.16275e-07	4.91739e-08	0
CUST_2167_PI4	2.10442	100.285	9.18361e-09	AGAP006661-RA	AGAP006661	2L	36430483	36432498	kinetochore protein ndc80-like protein	-1.36911	-1.58233	-1.14469	-1.3579	3.9584e-08	9.32448e-09	3.39734e-07	4.76434e-08	1
CUST_2248_PI4	1.57456	100.276	9.18837e-09	AGAP006736-RA	AGAP006736	2L	37440161	37444142	zinc finger protein	0.116575	0.610204	-1.33025	-0.836618	0.170842	1.94375e-05	4.56027e-09	3.58677e-07	0
CUST_10787_PI	1.24139	100.264	9.19491e-09	AGAP012232-RA	AGAP012232	3L	39166944	39167646	AGAP012232-PA [Anopheles gambiae str. PEST]	0.808737	0.897249	1.09497	1.18348	4.31361e-07	1.86971e-07	2.04967e-08	7.27987e-09	0
CUST_6306_PI4	0.712087	100.131	9.2655e-09	AGAP003936-RA	AGAP003936	2R	46544899	46545455	small nuclear ribonucleoprotein sm d2	-0.382977	-0.599305	-0.347899	-0.564227	4.47585e-07	1.14925e-08	4.18629e-06	1.00341e-08	0
CUST_6011_PI4	1.22223	100.094	9.28485e-09	AGAP003732-RA	AGAP003732	2R	42643212	42643995	cg8675-pa	-0.852862	-0.82219	-1.15364	-1.12296	2.19871e-07	4.76962e-07	1.12468e-08	1.23761e-08	0
CUST_2765_PI4	1.73881	100.077	9.29421e-09	AGAP007217-RA	AGAP007217	2L	44379193	44381232	wd-repeat protein	-1.17691	-1.26856	-1.34748	-1.43912	1.23878e-07	6.55411e-08	3.34478e-08	1.45018e-08	1
CUST_9243_PI4	0.916806	100.039	9.31451e-09	AGAP010586-RA	AGAP010586	3L	6547454	6548556	aminoacyl-trna synthetase auxiliary	-0.568387	-0.683642	-0.792225	-0.90748	8.05674e-07	1.5312e-07	2.98574e-08	5.35117e-09	0
CUST_10427_PI	0.859593	100.053	9.307e-09	AGAP011850-RA	AGAP011850	3L	34046194	34047198	prkr interacting protein 1	-0.570764	-0.56111	-0.884269	-0.874615	5.55961e-07	2.24299e-06	1.5844e-08	8.06089e-09	0
CUST_9343_PI4	0.649409	100.029	9.31979e-09	AGAP010696-RA	AGAP010696	3L	8701418	8702733	short-chain dehydrogenase	-0.441802	-0.472612	-0.498206	-0.529016	8.63763e-08	1.41934e-07	7.93649e-08	1.89375e-08	0
CUST_321_PI42	0.716373	99.9964	9.33735e-09	AGAP004960-RA	AGAP004960	2L	7195880	7197257	proteasome subunit alpha type 4	-0.367509	-0.480205	-0.751606	-0.864303	2.04105e-05	2.01258e-06	1.52163e-08	2.47273e-09	0
CUST_7898_PI4	1.74237	99.8664	9.40751e-09	AGAP000086-RC	AGAP000086	X	1448592	1478833	isoform d	1.26898	1.1748	1.48199	1.38781	6.46297e-08	2.0292e-07	1.53513e-08	2.75316e-08	1
CUST_8319_PI4	1.61684	99.8575	9.41232e-09	AGAP001026-RB	AGAP001026	X	19721319	19723125	zinc carboxypeptidase	1.26371	0.984142	1.04304	0.763479	4.22174e-09	1.18005e-07	6.20568e-08	1.38371e-06	0
CUST_11381_PI	1.02493	99.6312	9.53596e-09	AGAP008092-RA	AGAP008092	3R	5406395	5407761	nad dependent epimerase dehydratase	-0.744499	-0.698322	-0.836922	-0.790745	5.05959e-08	1.80168e-07	2.41837e-08	3.32627e-08	0
CUST_8801_PI4	2.45588	99.5787	9.56492e-09	AGAP000420-RA	AGAP000420	X	7545011	7550460	AGAP000420-PA [Anopheles gambiae str. PEST]	1.89801	1.55055	2.05526	1.70781	2.32705e-08	2.9495e-07	1.29393e-08	8.77027e-08	1
CUST_267_PI42	1.73693	99.584	9.562e-09	AGAP004906-RA	AGAP004906	2L	5793347	5794156	brain protein 44	0.696039	1.58769	0.587906	1.47956	1.88972e-05	3.01378e-09	0.000102453	6.32164e-09	0
CUST_7156_PI4	1.04788	99.5134	9.60108e-09	AGAP004559-RI	AGAP004559	2R	57595300	57600255	ras-related protein rab-11a	-0.741113	-0.703664	-0.97276	-0.935311	1.54615e-07	5.53465e-07	1.55639e-08	1.58398e-08	0
CUST_12138_PI	1.23202	99.4561	9.63297e-09	AGAP008904-RA	AGAP008904	3R	20598514	20605347	glutamate decarboxylase	-0.931086	-0.773139	-0.70041	-0.542463	3.83405e-09	6.56547e-08	1.94846e-07	2.00562e-06	0
CUST_9856_PI4	0.781022	99.4403	9.64173e-09	AGAP011246-RA	AGAP011246	3L	19984141	19984920	origin recognition complex subunit 6	-0.407047	-0.642157	-0.585771	-0.82088	4.84906e-06	6.3096e-08	1.73777e-07	2.89053e-09	0
CUST_8158_PI4	1.57712	99.3852	9.67256e-09	AGAP000924-RA	AGAP000924	X	17411652	17417652	polymerase delta-interacting protein 3	-1.11788	-1.10863	-1.21061	-1.20136	5.36674e-08	1.00244e-07	3.77211e-08	3.05635e-08	1
CUST_10442_PI	3.27214	99.2959	9.72265e-09	AGAP011878-RA	AGAP011878	3L	34605874	34606864	mad2l1 binding	2.06055	2.43422	2.79242	3.16609	6.74489e-07	1.22804e-07	2.66997e-08	6.13388e-09	1
CUST_11275_PI	4.01077	99.2341	9.75753e-09	AGAP007980-RA	AGAP007980	3R	3648524	3649937	salivary secreted protein	0.300739	-0.436857	4.27629	3.53869	0.302204	0.147328	3.43368e-09	2.7723e-08	0
CUST_10202_PI	1.23663	99.2378	9.75544e-09	AGAP011618-RA	AGAP011618	3L	29950256	29968350	dopamine beta hydroxylase	0.78298	0.879859	1.15988	1.25676	9.39974e-07	3.63608e-07	1.71257e-08	5.86314e-09	0
CUST_5034_PI4	0.5814	99.2069	9.77296e-09	AGAP003004-RA	AGAP003004	2R	30978462	30979823	tnf-receptor-associated factor 6	-0.428481	-0.373496	-0.550676	-0.495691	8.98209e-08	9.88532e-07	1.39091e-08	2.63248e-08	0
CUST_3727_PI4	1.29104	99.173	9.79214e-09	AGAP001213-RA	AGAP001213	2R	1599878	1603974	sarcomere length isoform d	0.445277	0.507992	1.54548	1.6082	0.00107569	0.000455808	5.66183e-09	3.15992e-09	0
CUST_4730_PI4	0.4442	99.136	9.81318e-09	AGAP002801-RA	AGAP002801	2R	27656010	27657595	galactosylgalactosylxylosylprotein 3-beta-glucuronosyltransferase i	-0.318546	-0.300119	-0.394513	-0.376086	8.9796e-08	5.30485e-07	2.62422e-08	2.28753e-08	0
CUST_6288_PI4	1.32773	99.0445	9.86546e-09	AGAP003921-RA	AGAP003921	2R	46267922	46284492	voltage-gated ion channel	0.997767	0.741486	1.46418	1.2079	2.13571e-07	5.47977e-06	3.2813e-09	2.74494e-08	0
CUST_11444_PI	1.29089	98.9456	9.9223e-09	AGAP008158-RA	AGAP008158	3R	6264999	6265827	deoxycytidylate deaminase	-0.828566	-0.9845	-0.931734	-1.08767	1.93385e-07	4.98775e-08	9.18927e-08	1.19715e-08	0
CUST_13532_PI	1.25815	98.8892	9.95488e-09	AGAP010307-RA	AGAP010307	3R	53071753	53087640	fyve finger containing protein	-0.777397	-0.962452	-1.00604	-1.19109	6.04789e-07	8.78932e-08	5.37816e-08	6.45978e-09	0
CUST_11245_PI	0.897431	98.9008	9.94814e-09	AGAP007950-RA	AGAP007950	3R	3273438	3275122	uncharacterized protein kiaa0152	-0.635344	-0.633273	-0.661535	-0.659464	3.9503e-08	1.40477e-07	8.68392e-08	4.26474e-08	0
CUST_11511_PI	2.8367	98.8506	9.97724e-09	AGAP008228-RA	AGAP008228	3R	7176189	7191900	testis seletal muscle dual specificty phosphatase	1.85445	2.14526	1.77844	2.06925	7.02158e-08	2.54266e-08	2.03017e-07	2.71021e-08	1
DETOX_239_PI4	1.79483	98.8708	9.96552e-09	AGAP003066-RA	AGAP003066	2R	31949427	31951489	CYP304B1 - Cytochrome P450 monooxygenase; target probed by LSTM-AGAM-DETOX V3 probe agam-detox-1M5	-1.24881	-1.27223	-1.0407	-1.06413	1.63561e-08	2.91502e-08	2.68082e-07	1.35472e-07	1
CUST_9361_PI4	1.68337	98.8426	9.98187e-09	AGAP010716-RA	AGAP010716	3L	8934066	8937311	hig1 domain family member 1a	0.608846	1.50531	0.164886	1.06135	1.61197e-05	1.13615e-09	0.0923956	5.2321e-08	0
CUST_10789_PI	1.17944	98.7869	1.00143e-08	AGAP012234-RA	AGAP012234	3L	39168639	39176110	AGAP012234-PA [Anopheles gambiae str. PEST]	0.732598	0.869778	1.04543	1.18261	8.55652e-07	2.73327e-07	3.59455e-08	5.85496e-09	0
CUST_9943_PI4	0.671292	98.83	9.98924e-09	AGAP011345-RA	AGAP011345	3L	21518947	21519970	growth arrest and dna-damage-inducible proteins-interacting protein 1	-0.606265	-0.260925	-0.728714	-0.383373	1.06085e-08	0.000190074	4.5792e-09	2.54041e-06	0
CUST_4862_PI4	0.458791	98.7281	1.00486e-08	AGAP002886-RB	AGAP002886	2R	28808249	28811747	beta adrenergic receptor	0.19286	0.233559	0.537452	0.578152	0.000153673	7.81765e-05	1.32624e-08	2.56246e-09	0
CUST_10072_PI	2.741	98.7216	1.00525e-08	AGAP011477-RA	AGAP011477	3L	25031021	25035747	trypsin delta gamma	2.03598	1.79841	2.40149	2.16392	6.29348e-08	2.83194e-07	1.14065e-08	3.43939e-08	1
CUST_377_PI42	0.811028	98.7214	1.00525e-08	AGAP005010-RA	AGAP005010	2L	7973481	8020949	isoform b	0.506384	0.595181	0.723411	0.812208	8.26933e-07	2.87376e-07	3.34069e-08	6.01691e-09	0
CUST_3147_PI4	3.31854	98.4414	1.02181e-08	AGAP007593-RB	AGAP007593	2L	48086169	48094649	glycerol-3-phosphate dehydrogenase	2.28808	2.39825	2.44861	2.55877	7.18532e-08	6.87061e-08	5.45438e-08	2.57284e-08	1
CUST_6336_PI4	1.17839	98.463	1.02052e-08	AGAP003987-RA	AGAP003987	2R	47546534	47548071	cg6459-pa	-0.86514	-0.626317	-1.363	-1.12417	3.83997e-07	1.3412e-05	3.01135e-09	2.39168e-08	0
CUST_7944_PI4	0.586411	98.5491	1.0154e-08	AGAP000740-RA	AGAP000740	X	13495147	13516168	d330012f22rik protein	-0.445019	-0.381874	-0.447885	-0.38474	1.69562e-08	2.41752e-07	4.16608e-08	1.289e-07	0
CUST_4001_PI4	0.581032	98.3918	1.02477e-08	AGAP002297-RA	AGAP002297	2R	18732501	18733496	broad-complex core-	-0.0318237	-0.562678	0.109525	-0.421329	0.350286	3.09519e-09	0.0115202	3.6485e-08	0
CUST_4150_PI4	4.31116	98.3487	1.02736e-08	AGAP002358-RC	AGAP002358	2R	20597739	20600249	adp atp translocase	1.77808	3.91161	2.12996	4.26349	3.28221e-05	8.92541e-09	6.38967e-06	3.10568e-09	0
CUST_4002_PI4	1.43782	98.3427	1.02771e-08	AGAP002296-RA	AGAP002296	2R	18701954	18719082	probable rna-binding protein orb2	0.899458	0.953903	1.48968	1.54412	1.81329e-06	1.44125e-06	1.08751e-08	5.79103e-09	0
CUST_3643_PI4	1.24154	98.2706	1.03206e-08	AGAP013178-RA	AGAP013178	2R	14204097	14210392	forkhead box protein	0.707622	0.807563	1.33094	1.43088	6.76166e-06	2.69399e-06	1.16651e-08	3.95617e-09	0
CUST_2465_PI4	0.789212	98.3555	1.02695e-08	AGAP006941-RA	AGAP006941	2L	40180268	40182471	atp-dependent rna helicase ddx51	-0.390748	-0.541014	-0.812026	-0.962292	2.99653e-05	1.85842e-06	2.23873e-08	2.41991e-09	0
CUST_6753_PI4	0.783079	98.2601	1.03269e-08	AGAP001455-RC	AGAP001455	2R	5267487	5280188	isoform b	-0.545365	-0.560889	-0.510824	-0.526348	2.80077e-08	6.7044e-08	1.87728e-07	6.77332e-08	0
DETOX_756_PI4	1.0271	98.1604	1.03874e-08	AGAP012100-RA	AGAP012100	3L	37645770	37647104	RPS26 - House-keeping gene; target probed by LSTM-AGAM-DETOX V3 probe agam-detox-1B2; alternative detox probe for AG_DETOX_P253	-0.765394	-0.684597	-0.744365	-0.663569	1.67014e-08	1.75436e-07	6.97766e-08	1.32402e-07	0
CUST_3683_PI4	1.30436	97.7942	1.0613e-08	AGAP002054-RA	AGAP002054	2R	14659703	14675948	fermitin isoform a	1.00979	0.767989	1.3129	1.0711	6.88547e-08	2.83826e-06	8.15598e-09	5.04961e-08	0
CUST_6746_PI4	1.08085	97.7354	1.06497e-08	AGAP001466-RA	AGAP001466	2R	5316668	5317902	tumor protein p53 binding protein 1	-0.637238	-0.768183	-0.222432	-0.353378	1.07827e-08	3.4729e-09	0.000886511	8.99065e-06	0
CUST_10349_PI	0.875218	97.8852	1.05564e-08	AGAP011767-RA	AGAP011767	3L	33028850	33030212	protein farnesyltransferase alpha subunit	-0.654529	-0.54719	-0.84993	-0.742591	9.26014e-08	1.42612e-06	1.14294e-08	3.2131e-08	0
CUST_13716_PI	0.458587	97.879	1.05602e-08	AGAP012578-RA	AGAP012578	UNKN	17274754	17275475	poor isoform b	0.32999	0.302873	0.428359	0.401243	1.19698e-07	1.04829e-06	2.36618e-08	2.2288e-08	0
CUST_8377_PI4	1.25572	97.7048	1.06689e-08	AGAP000145-RA	AGAP000145	X	2217660	2233001	ubiquitin-conjugating enzyme	0.852711	0.899347	1.0549	1.10153	1.76265e-07	2.37988e-07	4.09577e-08	1.48423e-08	0
CUST_7364_PI4	0.437168	97.6328	1.07142e-08	AGAP004668-RA	AGAP004668	2R	60786120	60786889	coiled-coil domain-containing protein 12	-0.134499	-0.414826	-0.165237	-0.445563	0.000366044	1.35159e-08	0.000172283	2.62395e-09	0
CUST_12642_PI	1.22352	97.4891	1.08052e-08	AGAP009418-RA	AGAP009418	3R	32633143	32633488	1-acyl-sn-glycerol-3-phosphate acyltransferase	0.637897	0.978898	1.00099	1.342	8.20044e-06	1.12297e-07	8.77824e-08	2.84646e-09	0
CUST_11548_PI	1.00965	97.4313	1.08422e-08	AGAP008265-RA	AGAP008265	3R	8085120	8087104	seryl-trna synthetase	-0.758657	-0.424637	-1.272	-0.937978	4.24185e-07	0.000190485	2.05794e-09	5.0766e-08	0
CUST_3481_PI4	1.28537	97.3204	1.09133e-08	AGAP001877-RA	AGAP001877	2R	11780127	11794013	n/a	-0.823171	-0.985637	-0.878669	-1.04114	1.83292e-07	2.98822e-08	1.07175e-07	1.47499e-08	0
CUST_7297_PI4	0.918884	97.4103	1.08556e-08	AGAP004640-RA	AGAP004640	2R	58817394	58839360	ring finger and transmembrane domain-containing protein 2-like	-0.595099	-0.698692	-0.640205	-0.743798	1.54572e-07	4.29475e-08	1.13212e-07	1.61777e-08	0
CUST_6527_PI4	0.708023	97.3205	1.09132e-08	AGAP001134-RA	AGAP001134	2R	560844	562592	mitochondrial ribosomal	-0.492477	-0.431734	-0.761492	-0.700749	5.4296e-07	3.18136e-06	6.48416e-09	1.3349e-08	0
CUST_5731_PI4	3.12708	97.2448	1.09622e-08	AGAP003541-RB	AGAP003541	2R	39343803	39351213	elongation factor 1 alpha	1.73865	2.5383	1.17941	1.97906	1.56053e-07	3.72301e-09	1.44252e-05	4.6862e-08	0
CUST_11928_PI	1.37262	97.2011	1.09906e-08	AGAP008687-RA	AGAP008687	3R	14845076	14846688	brahma associated protein 55kd	-0.995152	-0.936612	-1.12366	-1.06512	6.54062e-08	1.6106e-07	2.13052e-08	3.45054e-08	0
CUST_5498_PI4	1.31942	97.2132	1.09827e-08	AGAP003345-RA	AGAP003345	2R	36325187	36328784	dna repair protein xp-c rad4	-0.812916	-1.03902	-0.791597	-1.01771	1.82784e-07	1.51581e-08	3.08667e-07	1.6957e-08	0
CUST_11269_PI	0.991094	97.1954	1.09942e-08	AGAP007974-RA	AGAP007974	3R	3593158	3604623	protein drumstick-like	0.486808	0.634354	1.07237	1.21991	3.92921e-05	4.82536e-06	1.66483e-08	2.79415e-09	0
CUST_8075_PI4	0.681915	97.1224	1.10418e-08	AGAP000842-RA	AGAP000842	X	15559097	15560436	chaperone protein	0.457072	0.492583	0.573071	0.608582	2.5075e-07	1.63191e-07	3.04921e-08	1.2548e-08	0
CUST_9518_PI4	0.622872	97.1667	1.10129e-08	AGAP010886-RA	AGAP010886	3L	12486378	12496465	isoform d	0.425703	0.397563	0.646363	0.618223	5.80073e-07	1.7629e-06	8.56845e-09	1.13709e-08	0
CUST_6078_PI4	0.81478	97.0707	1.10756e-08	AGAP003768-RA	AGAP003768	2R	43124483	43126198	40s ribosomal protein s2	-0.466002	-0.663046	-0.550142	-0.747186	9.87923e-07	2.97614e-08	2.34377e-07	6.37324e-09	0
CUST_12079_PI	0.757888	97.0491	1.10898e-08	AGAP008846-RA	AGAP008846	3R	19390553	19391757	protein arginine n-methyltransferase	0.0156933	0.0348703	-0.74123	-0.722053	0.76451	0.525815	9.33586e-09	9.75363e-09	0
CUST_8736_PI4	3.93124	96.9396	1.1162e-08	AGAP000367-RA	AGAP000367	X	6773087	6774793	lactoylglutathione lyase	2.54846	2.45402	0.834452	0.740011	3.61842e-09	6.43768e-09	0.000378606	0.000938433	0
CUST_11447_PI	1.47503	96.6642	1.13459e-08	AGAP008161-RA	AGAP008161	3R	6277513	6278493	ribonuclease h2 subunit b	-0.991078	-1.09238	-0.977552	-1.07885	7.21992e-08	3.15463e-08	1.08385e-07	3.18462e-08	0
CUST_11367_PI	1.35836	96.7003	1.13216e-08	AGAP008077-RA	AGAP008077	3R	5111215	5120492	receptor protein tyrosine	0.925968	0.970984	1.13791	1.18292	1.78857e-07	2.2259e-07	3.86242e-08	1.62001e-08	0
CUST_7102_PI4	1.508	96.5391	1.14306e-08	AGAP004503-RA	AGAP004503	2R	57136459	57138970	AGAP004503-PA [Anopheles gambiae str. PEST]	-0.950225	-1.16874	-0.87807	-1.09658	1.10207e-07	1.56295e-08	3.69689e-07	2.65407e-08	0
CUST_13723_PI	1.23661	96.5823	1.14013e-08	AGAP012588-RA	AGAP012588	UNKN	17957254	17958303	anopheles gambiae pest agap012588-pa	-0.232705	-1.21179	-0.151398	-1.13048	0.0113239	4.36987e-09	0.088327	7.2052e-09	0
CUST_7444_PI4	0.85367	96.6302	1.13689e-08	AGAP001629-RA	AGAP001629	2R	7023982	7025193	uncharacterized conserved protein	-0.733608	-0.435948	-0.756417	-0.458757	6.89251e-09	6.42115e-06	1.70629e-08	1.9046e-06	0
CUST_8976_PI4	0.849895	96.5886	1.1397e-08	AGAP010310-RA	AGAP010310	3L	66479	82270	eukaryotic peptide chain release factor subunit	-0.452892	-0.690716	-0.653196	-0.89102	4.42803e-06	9.40523e-08	1.73775e-07	3.63834e-09	0
CUST_8673_PI4	0.708827	96.5257	1.14397e-08	AGAP000325-RA	AGAP000325	X	5743590	5746202	lysyl-trna synthetase	-0.422466	-0.457866	-0.760574	-0.795974	4.21993e-06	2.93332e-06	1.1714e-08	5.27921e-09	0
CUST_13838_PI	0.977545	96.4206	1.15116e-08	AGAP012719-RA	AGAP012719	UNKN	25060286	25060582	anopheles gambiae pest agap012719-pa	-0.594101	-0.776289	-0.597839	-0.780026	2.31342e-07	2.38626e-08	4.24508e-07	1.52374e-08	0
CUST_12876_PI	0.402863	96.4159	1.15148e-08	AGAP009654-RA	AGAP009654	3R	37628093	37628754	AGAP009654-PA [Anopheles gambiae str. PEST]	-0.311889	-0.252978	-0.279856	-0.220945	8.20672e-09	2.56113e-07	8.46315e-08	5.81581e-07	0
CUST_13406_PI	1.06559	96.334	1.15711e-08	AGAP010181-RA	AGAP010181	3R	49957969	49958678	translation initiation factor	-0.705398	-0.785306	-0.850954	-0.930861	2.25196e-07	1.38252e-07	5.69341e-08	1.39556e-08	0
CUST_5037_PI4	0.870999	96.3119	1.15864e-08	AGAP003001-RA	AGAP003001	2R	30954842	30975549	translation elongation factor	-0.548873	-0.568432	-0.915291	-0.934849	1.96684e-06	1.97804e-06	1.08347e-08	6.87974e-09	0
CUST_111_PI42	0.698074	96.2454	1.16324e-08	AGAP004768-RB	AGAP004768	2L	3288076	3322501	wd-repeat protein	-0.234007	-0.181908	-0.866033	-0.813935	0.000879223	0.0102212	5.78637e-09	5.25539e-09	0
CUST_13860_PI	2.56976	96.1225	1.17181e-08	AGAP012743-RA	AGAP012743	UNKN	26372463	26373494	dna replication complex gins protein psf2	-1.70833	-1.91805	-1.62834	-1.83806	6.70699e-08	3.02632e-08	1.85523e-07	3.72166e-08	1
CUST_4770_PI4	1.9677	96.1197	1.17201e-08	AGAP002818-RA	AGAP002818	2R	27955023	27957187	protein tipe	1.12836	1.58107	1.4428	1.89551	1.49205e-06	4.84569e-08	1.33401e-07	5.5585e-09	1
CUST_228_PI42	0.445168	96.2061	1.16598e-08	AGAP004874-RA	AGAP004874	2L	4821176	4825510	AGAP004874-PA [Anopheles gambiae str. PEST]	0.274083	0.329975	0.393121	0.449013	1.04111e-06	3.56062e-07	5.20963e-08	6.59421e-09	0
CUST_5224_PI4	2.79874	95.9922	1.18098e-08	AGAP003124-RA	AGAP003124	2R	32937705	32949396	collapsin response mediator protein	2.23655	1.6224	2.68222	2.06807	4.2338e-08	1.55973e-06	6.20055e-09	1.07908e-07	1
DETOX_451_PI4	2.57346	95.9822	1.18168e-08	AGAP008206-RA	AGAP008206	3R	6908594	6910234	CYP6N2 - Cytochrome P450 monooxygenase; target probed by LSTM-AGAM-DETOX V3 probe agam-detox-1F22	1.66116	1.96538	1.68444	1.98866	1.22121e-07	3.99787e-08	2.19464e-07	2.2766e-08	1
CUST_7922_PI4	1.157	96.0695	1.17553e-08	AGAP000721-RA	AGAP000721	X	13133749	13137233	vacuolar h	0.797277	0.836343	0.85665	0.895717	7.85937e-08	1.07745e-07	8.26715e-08	3.06649e-08	0
CUST_6414_PI4	2.09299	95.66	1.20472e-08	AGAP004046-RC	AGAP004046	2R	48525536	48628521	AGAP004046-PA [Anopheles gambiae str. PEST]	1.23479	1.34711	2.25517	2.3675	5.90451e-06	2.67583e-06	9.69727e-09	5.30113e-09	0
DETOX_728_PI4	1.69983	95.7094	1.20116e-08	AGAP010810-RA	AGAP010810	3L	10791477	10797515	PX4A - Peroxidase; target probed by LSTM-AGAM-DETOX V3 probe agam-detox-1J13	-1.28808	-1.10546	-1.1973	-1.01467	1.41006e-08	1.19443e-07	4.93587e-08	2.43642e-07	1
CUST_5051_PI4	0.8659	95.7816	1.19597e-08	AGAP003014-RA	AGAP003014	2R	31171219	31175606	fasciculation and elongation protein zeta-2	-0.47262	-0.720307	-0.385605	-0.633291	3.78625e-07	6.97076e-09	6.09199e-06	2.01999e-08	0
CUST_4338_PI4	0.849639	95.7551	1.19787e-08	AGAP002532-RA	AGAP002532	2R	22445507	22446684	cyclin j	-0.617153	-0.545071	-0.82669	-0.754608	1.82796e-07	1.01672e-06	1.04081e-08	2.36341e-08	0
CUST_11639_PI	3.78254	95.6471	1.20565e-08	AGAP008369-RA	AGAP008369	3R	10088721	10093543	melanization-related protein	-3.01428	-2.10941	-2.13558	-1.23072	2.30898e-09	1.48123e-07	1.2937e-07	3.57768e-05	0
CUST_8083_PI4	1.39362	95.5681	1.21139e-08	AGAP000849-RA	AGAP000849	X	15717094	15717709	nadh dehydrogenase	0.917089	1.03735	1.07532	1.19557	2.30404e-07	8.87347e-08	5.9578e-08	1.46524e-08	0
CUST_10424_PI	0.921385	95.6378	1.20633e-08	AGAP011847-RA	AGAP011847	3L	33990326	33995358	isoform b	0.68673	0.614279	0.690365	0.617914	2.42241e-08	2.0763e-07	5.73617e-08	1.14654e-07	0
CUST_6569_PI4	1.13489	95.356	1.22694e-08	AGAP001147-RA	AGAP001147	2R	599852	600239	AGAP001147-PA [Anopheles gambiae str. PEST]	0.87232	0.724132	0.923922	0.775734	2.59301e-08	3.56033e-07	2.41984e-08	1.23577e-07	0
CUST_6794_PI4	0.949532	95.2728	1.23311e-08	AGAP012999-RA	AGAP012999	2R	53471717	53472322	AGAP012999-PA [Anopheles gambiae str. PEST]	-0.523275	-0.792077	-0.503058	-0.771859	7.13154e-07	1.0344e-08	1.49961e-06	1.15508e-08	0
CUST_5734_PI4	1.89314	95.2465	1.23506e-08	AGAP003543-RA	AGAP003543	2R	39357599	39358231	u534_drome ame: full=upf0534 protein cg15027	-1.66195	-0.89109	-1.82885	-1.05799	1.09059e-08	1.44565e-05	6.41686e-09	1.93343e-06	0
CUST_4445_PI4	0.633591	95.2321	1.23614e-08	AGAP002488-RA	AGAP002488	2R	21962023	21965934	rest corepressor protein	-0.444818	-0.450599	-0.467943	-0.473725	5.64814e-08	1.56195e-07	1.03121e-07	4.5501e-08	0
CUST_9841_PI4	8.27659	95.0084	1.25293e-08	AGAP011231-RA	AGAP011231	3L	19867991	19868812	fbn8 protein	4.5438	4.67487	-0.555357	-0.424286	1.56709e-08	1.48459e-08	0.139232	0.244244	0
CUST_1382_PI4	1.8075	95.0896	1.2468e-08	AGAP005912-RA	AGAP005912	2L	23631515	23632537	guanine nucleotide-binding protein subunit beta 1	1.54928	0.883219	1.84376	1.1777	2.07969e-08	1.55965e-05	5.77606e-09	5.69855e-07	0
CUST_7718_PI4	1.53379	95.0623	1.24886e-08	AGAP000577-RB	AGAP000577	X	10149405	10156525	amp deaminase 2	0.853355	1.24986	1.10262	1.49912	1.85306e-06	7.58589e-08	2.9974e-07	5.61162e-09	0
CUST_11380_PI	1.37341	95.0021	1.25341e-08	AGAP008090-RA	AGAP008090	3R	5320908	5327777	nuclear pore complex protein nup205	-0.973474	-0.952656	-1.14972	-1.1289	1.1075e-07	2.55123e-07	3.19904e-08	2.78855e-08	0
CUST_7162_PI4	1.04983	95.0391	1.25061e-08	AGAP004559-RA	AGAP004559	2R	57595300	57600255	ras-related protein rab-11a	-0.740663	-0.706111	-0.975131	-0.940579	2.12225e-07	6.55076e-07	1.88093e-08	1.97159e-08	0
CUST_12418_PI	0.88227	95.1126	1.24507e-08	AGAP009190-RA	AGAP009190	3R	28591663	28592451	glutathione-s-transferase theta	-0.701179	-0.535265	-0.685696	-0.519781	1.1191e-08	6.0117e-07	3.99266e-08	4.6341e-07	0
CUST_10213_PI	1.5859	94.8569	1.26446e-08	AGAP011630-RA	AGAP011630	3L	30364745	30365316	venom protein r-like protein	1.34354	0.678128	1.84367	1.17826	6.62095e-08	9.4772e-05	2.52657e-09	3.23453e-07	0
DETOX_154_PI4	1.45458	94.8571	1.26445e-08	AGAP006726-RA	AGAP006726	2L	37291002	37292961	COEAE5G - Carboxylesterase; target probed by LSTM-AGAM-DETOX V3 probe agam-detox-1K6	0.990299	1.0646	0.948613	1.02291	5.47724e-08	4.5539e-08	1.62984e-07	5.03536e-08	0
CUST_8756_PI4	0.929857	94.9495	1.2574e-08	AGAP000389-RA	AGAP000389	X	7124538	7152466	otoferlin	0.554854	0.61495	0.977474	1.03757	4.255e-06	2.19882e-06	1.40722e-08	5.6524e-09	0
CUST_5986_PI4	0.452429	94.8767	1.26295e-08	AGAP003709-RA	AGAP003709	2R	42216448	42281085	isoform e	0.259112	0.2409	0.541106	0.522894	8.15741e-06	4.99882e-05	1.00585e-08	6.67862e-09	0
CUST_1929_PI4	2.84938	94.821	1.26722e-08	AGAP006447-RA	AGAP006447	2L	32199285	32199899	arylalkylamine n-acetyltransferase	-2.01213	-1.87558	-1.26883	-1.13228	5.79289e-09	1.49075e-08	1.08398e-06	3.32864e-06	1
CUST_3295_PI4	1.31738	94.8421	1.2656e-08	AGAP007722-RA	AGAP007722	2L	49276905	49278748	adenylate kinase	-0.967641	-0.892807	-0.922184	-0.847349	2.35348e-08	9.3778e-08	6.55314e-08	1.28546e-07	0
CUST_733_PI42	1.02943	94.7383	1.27358e-08	AGAP005307-RA	AGAP005307	2L	13947985	13949275	anopheles gambiae pest agap012715-pa	-0.515036	-0.866997	-0.721888	-1.07385	7.22997e-06	8.06519e-08	5.93058e-07	3.75572e-09	0
CUST_5840_PI4	0.935857	94.8233	1.26704e-08	AGAP003604-RA	AGAP003604	2R	40448315	40450894	cg12187 cg12187-pa	0.675487	0.628143	0.833543	0.786199	1.24973e-07	4.28604e-07	1.88785e-08	2.84977e-08	0
CUST_8826_PI4	2.68503	94.7184	1.27511e-08	AGAP000439-RA	AGAP000439	X	7768368	7769746	pterin-4-alpha-carbinolamine dehydratase-like	-2.04781	-1.73464	-1.96475	-1.65158	1.75864e-08	1.29686e-07	3.25503e-08	2.06893e-07	1
CUST_4374_PI4	2.47652	94.6112	1.28343e-08	AGAP002564-RB	AGAP002564	2R	22874863	22892403	fructose-bisphosphate aldolase	1.24585	2.13943	1.30805	2.20163	3.26416e-06	9.85442e-09	2.13354e-06	6.83938e-09	1
CUST_5227_PI4	1.75074	94.5137	1.29105e-08	AGAP003128-RA	AGAP003128	2R	32963580	32991268	isoform c	1.18048	1.26383	0.907858	0.991208	2.22913e-08	1.74745e-08	6.65518e-07	1.95712e-07	0
CUST_7607_PI4	1.31787	94.5431	1.28875e-08	AGAP001752-RB	AGAP001752	2R	9412295	9418087	serine threonine protein kinase	0.995983	0.282102	0.180366	-0.533514	4.12401e-09	0.00200735	0.0273487	5.20252e-06	0
CUST_6426_PI4	1.45172	94.4141	1.29888e-08	AGAP004055-RB	AGAP004055	2R	49085519	49089717	dihydrolipoamide succinyltransferase component of 2-oxoglutarate dehydrogenase	0.676445	1.27964	0.788054	1.39125	1.01016e-05	1.37207e-08	2.67986e-06	4.68649e-09	0
CUST_12091_PI	1.16585	94.3903	1.30076e-08	AGAP008859-RA	AGAP008859	3R	19648495	19663594	AGAP008859-PA [Anopheles gambiae str. PEST]	0.692453	0.753947	1.25038	1.31188	4.92051e-06	3.27755e-06	1.34772e-08	5.90339e-09	0
CUST_11423_PI	0.55054	94.3522	1.30378e-08	AGAP008137-RA	AGAP008137	3R	6072566	6087708	niemann-pick c1	0.355411	0.406219	0.463869	0.514677	4.29469e-07	3.51909e-07	8.23928e-08	1.16564e-08	0
CUST_12113_PI	3.68117	94.2643	1.31077e-08	AGAP008879-RB	AGAP008879	3R	20249016	20256314	AGAP008879-PA [Anopheles gambiae str. PEST]	-2.52961	-2.66623	-2.73771	-2.87433	1.12263e-07	6.53484e-08	4.8692e-08	2.7739e-08	1
CUST_8061_PI4	2.31479	94.3262	1.30585e-08	AGAP000834-RA	AGAP000834	X	15414172	15423553	unc93a protein	1.72184	1.50099	1.34687	1.12602	7.84778e-09	4.63951e-08	1.53723e-07	9.50224e-07	1
CUST_97_PI422	1.01656	94.1615	1.319e-08	AGAP004756-RA	AGAP004756	2L	3066808	3068278	isoform a	-0.699211	-0.737653	-0.718463	-0.756905	7.87554e-08	5.86476e-08	7.85663e-08	3.77357e-08	0
CUST_9319_PI4	0.992315	94.0926	1.32456e-08	AGAP010671-RA	AGAP010671	3L	8203776	8205663	actin-related protein 8	-0.707722	-0.694133	-0.752423	-0.738835	6.33105e-08	1.15264e-07	4.71748e-08	4.7117e-08	0
CUST_8875_PI4	0.383147	94.142	1.32057e-08	AGAP000478-RA	AGAP000478	X	8423140	8424387	btb poz domain-containing protein	-0.257027	-0.2841	-0.251932	-0.279005	6.79943e-08	7.27488e-08	2.7198e-07	4.43629e-08	0
CUST_8502_PI4	1.15358	94.0283	1.32976e-08	AGAP000165-RA	AGAP000165	X	2849321	2851042	microsomal glutathione s-transferase	0.724259	0.794384	1.14278	1.2129	1.86121e-06	9.00519e-07	1.66235e-08	7.40845e-09	0
CUST_6047_PI4	3.57509	93.7225	1.35485e-08	AGAP013201-RA	AGAP013201	2R	43087769	43089214	juvenile hormone-inducible	-2.44341	-2.41153	-1.44562	-1.41374	7.63515e-09	9.91994e-09	2.63336e-06	3.15944e-06	1
CUST_3839_PI4	1.72094	93.7902	1.34925e-08	AGAP002157-RB	AGAP002157	2R	16574588	16583302	isoform a	1.30509	1.11908	1.38266	1.19665	3.39945e-08	2.60909e-07	2.51583e-08	1.05122e-07	1
CUST_7926_PI4	1.68742	93.764	1.35141e-08	AGAP000726-RA	AGAP000726	X	13162864	13169057	isoform a	1.43309	0.890779	1.44616	0.903855	9.28793e-09	2.21619e-06	1.11737e-08	1.66394e-06	0
CUST_1616_PI4	1.44788	93.7636	1.35144e-08	AGAP006126-RA	AGAP006126	2L	27014424	27019793	ultraviolet-sensitive opsin	1.02274	0.996502	0.78323	0.756998	1.34359e-08	2.36584e-08	3.37891e-07	4.27535e-07	0
CUST_7123_PI4	0.780693	93.7366	1.35368e-08	AGAP004522-RA	AGAP004522	2R	57346700	57349383	tbc1 domain family member 22b	-0.363981	-0.690304	-0.385879	-0.712201	5.54779e-06	1.91163e-08	9.64265e-06	6.12725e-09	0
CUST_13171_PI	3.19054	93.7182	1.35521e-08	AGAP009946-RA	AGAP009946	3R	45853445	45854470	microsomal glutathione s-transferase	2.314	2.15712	2.72846	2.57158	1.07869e-07	2.48812e-07	1.83964e-08	3.46688e-08	1
CUST_4659_PI4	1.2798	93.6602	1.36003e-08	AGAP002740-RA	AGAP002740	2R	26443365	26444581	isoform b	-0.930367	-0.877886	-0.970689	-0.918209	4.80499e-08	1.30608e-07	4.29121e-08	6.59824e-08	0
CUST_7075_PI4	1.14156	93.6985	1.35684e-08	AGAP004458-RA	AGAP004458	2R	56695814	56702772	internalin a	0.967545	0.481018	1.33583	0.849304	6.33107e-08	0.000139873	3.26851e-09	3.52077e-07	0
CUST_12202_PI	0.830255	93.6421	1.36154e-08	AGAP008967-RA	AGAP008967	3R	22311858	22318246	calcium calmodulin-dependent -cyclic nucleotide phosphodiesterase	0.592708	0.546557	0.79094	0.744788	2.36638e-07	8.2784e-07	1.4216e-08	2.26789e-08	0
CUST_7298_PI4	0.826083	93.6142	1.36386e-08	AGAP004640-RB	AGAP004640	2R	58817394	58839360	ring finger and transmembrane domain-containing protein 2-like	-0.551321	-0.606259	-0.655765	-0.710703	2.12864e-07	1.94408e-07	8.20258e-08	1.87983e-08	0
CUST_2856_PI4	0.51293	93.6759	1.35872e-08	AGAP007305-RA	AGAP007305	2L	45115332	45122308	aromatic amino acid decarboxylase	0.372304	0.259328	0.611544	0.498567	5.10754e-07	4.77829e-05	5.47405e-09	3.05837e-08	0
CUST_11805_PI	2.51537	93.5033	1.37317e-08	AGAP008544-RA	AGAP008544	3R	12401761	12412183	amp dependent ligase	1.66579	1.87845	1.81971	2.03236	1.81622e-07	5.2971e-08	7.53761e-08	2.09982e-08	1
CUST_12062_PI	1.38365	93.4955	1.37383e-08	AGAP008829-RA	AGAP008829	3R	19099136	19099829	AGAP008829-PA [Anopheles gambiae str. PEST]	-0.908612	-1.04225	-0.857405	-0.991041	8.64839e-08	2.98365e-08	2.57872e-07	4.07614e-08	0
CUST_3274_PI4	1.33761	93.5991	1.36513e-08	AGAP007708-RA	AGAP007708	2L	49151409	49152896	AGAP007708-PA [Anopheles gambiae str. PEST]	0.835273	0.99702	1.14746	1.3092	1.0211e-06	1.95245e-07	4.13416e-08	8.20324e-09	0
CUST_1479_PI4	2.22444	93.3742	1.3841e-08	AGAP006000-RA	AGAP006000	2L	24625390	24625704	pupal cuticle	1.58476	1.34785	0.797379	0.56047	2.77464e-09	2.66401e-08	7.35212e-06	0.000168382	0
CUST_5247_PI4	1.24749	93.4304	1.37933e-08	AGAP003132-RA	AGAP003132	2R	33107755	33109165	AGAP003132-PA [Anopheles gambiae str. PEST]	-0.914856	-0.841865	-1.01754	-0.944553	5.44761e-08	4.59689e-07	5.7755e-08	6.2393e-08	0
CUST_2004_PI4	1.93092	93.2573	1.39408e-08	AGAP006521-RA	AGAP006521	2L	33825711	33832358	gtp-binding protein alpha gna	-1.23822	-1.39815	-0.747874	-0.907802	1.76984e-08	8.64662e-09	7.43182e-06	7.10204e-07	0
CUST_168_PI42	1.28076	93.361	1.38522e-08	AGAP004819-RA	AGAP004819	2L	3860781	3870396	isoform a	-0.826083	-0.912983	-0.47337	-0.56027	1.44607e-08	7.1252e-09	8.56137e-06	1.2344e-06	0
CUST_13440_PI	0.98133	93.2782	1.39229e-08	AGAP010216-RA	AGAP010216	3R	50847276	50848590	ribosomal protein l24	-0.727828	-0.597288	-1.00445	-0.873915	2.11064e-07	2.43111e-06	8.291e-09	3.30619e-08	0
CUST_2703_PI4	0.637259	93.3319	1.3877e-08	AGAP007166-RA	AGAP007166	2L	43752791	43755383	lethal denticleless	-0.246087	-0.577262	-0.357031	-0.688206	9.29905e-05	4.08313e-08	6.89999e-06	2.8435e-09	0
DETOX_640_PI4	3.18188	93.1357	1.40455e-08	AGAP009946-RA	AGAP009946	3R	45853445	45854470	GSTMS3 - Glutathion S-transferase; target probed by LSTM-AGAM-DETOX V3 probe agam-detox-1C10	2.28731	2.16761	2.72785	2.60815	1.30602e-07	2.49486e-07	1.95327e-08	3.145e-08	1
CUST_6717_PI4	1.48199	93.1687	1.4017e-08	AGAP001459-RC	AGAP001459	2R	5283096	5284326	60s ribosomal protein l17	-0.92422	-1.14981	-1.0658	-1.29139	4.43695e-07	5.33554e-08	1.23518e-07	1.25738e-08	0
CUST_244_PI42	1.33714	93.2368	1.39584e-08	AGAP004886-RB	AGAP004886	2L	4956109	4968464	microtubule-associated protein rp eb family member 3	-0.784496	-1.05777	-1.01608	-1.28936	1.50607e-06	6.93946e-08	1.08236e-07	6.94049e-09	0
CUST_6161_PI4	1.80296	93.093	1.40825e-08	AGAP003844-RA	AGAP003844	2R	44329771	44333822	class b basic helix-loop-helix protein (differentially expressed in chondrocytes)	1.15785	1.17016	0.42249	0.434799	5.6911e-09	6.89175e-09	0.000240762	0.000166509	0
CUST_4060_PI4	0.574862	93.0928	1.40827e-08	AGAP001097-RA	AGAP001097	2R	18554	19549	elongation of very long chain fatty acids protein 4	-0.555577	-0.0190494	-0.701995	-0.165468	2.0608e-08	0.688098	3.44951e-09	0.00284538	0
CUST_979_PI42	1.43096	92.9116	1.42409e-08	AGAP005535-RA	AGAP005535	2L	16692761	16694754	26s proteasome non-atpase regulatory subunit 12	-0.892352	-1.11745	-0.840736	-1.06584	1.46507e-07	3.15926e-08	7.12626e-07	3.0189e-08	0
CUST_12018_PI	0.854524	93.0043	1.41597e-08	AGAP008777-RA	AGAP008777	3R	17605956	17606564	lachesin-like isoform 2	0.579048	0.627264	0.61718	0.665397	1.08972e-07	9.87652e-08	1.18079e-07	3.248e-08	0
CUST_10967_PI	3.56173	92.8053	1.43347e-08	AGAP012413-RA	AGAP012413	3L	41822706	41824363	cyclin a	-2.30781	-2.70131	-2.55849	-2.95199	2.59074e-07	5.04581e-08	9.21706e-08	1.78293e-08	1
CUST_10318_PI	1.98273	92.8519	1.42935e-08	AGAP011736-RA	AGAP011736	3L	32637953	32655940	fatty acyl- reductase	1.39656	1.33215	0.942429	0.878021	8.63199e-09	1.82934e-08	8.17798e-07	1.56191e-06	0
CUST_7716_PI4	1.55847	92.8023	1.43374e-08	AGAP000577-RD	AGAP000577	X	10149405	10156525	amp deaminase 2	0.867741	1.27576	1.08744	1.49547	1.85172e-06	6.93025e-08	3.97933e-07	6.85493e-09	0
CUST_8060_PI4	2.31574	92.7693	1.43666e-08	AGAP000834-RB	AGAP000834	X	15414172	15423553	unc93a protein	1.7084	1.51255	1.31316	1.11731	8.70181e-09	4.37589e-08	2.08266e-07	1.05138e-06	1
CUST_9423_PI4	1.98851	92.7578	1.43769e-08	AGAP010780-RA	AGAP010780	3L	10264908	10275038	AGAP010780-PA [Anopheles gambiae str. PEST]	1.24999	1.32795	2.04261	2.12057	2.17752e-06	1.78869e-06	1.63006e-08	8.27769e-09	1
CUST_8044_PI4	1.18854	92.6166	1.4503e-08	AGAP000091-RA	AGAP000091	X	1532552	1534866	sterol desaturase	0.867545	0.796101	1.02949	0.95805	9.49232e-08	5.07058e-07	3.00791e-08	4.36402e-08	0
CUST_5750_PI4	1.13744	92.5356	1.45759e-08	AGAP003552-RA	AGAP003552	2R	39449278	39450657	set and mynd domain-containing protein 5	-0.630161	-0.584514	-1.37515	-1.3295	2.05377e-05	5.05389e-05	6.02271e-09	7.91192e-09	0
CUST_8084_PI4	0.999924	92.5206	1.45895e-08	AGAP000848-RA	AGAP000848	X	15693834	15705445	isoform d	0.708718	0.682324	0.887603	0.861209	1.65952e-07	6.18183e-07	3.46274e-08	2.80563e-08	0
CUST_13349_PI	0.968619	92.4176	1.4683e-08	AGAP010124-RA	AGAP010124	3R	49242946	49243750	pupal cuticle	-0.949734	-0.174369	-0.873423	-0.0980573	3.86419e-09	0.0233981	1.96669e-08	0.156979	0
CUST_11044_PI	0.754557	92.3734	1.47233e-08	AGAP007749-RA	AGAP007749	3R	224948	227655	tbc1 domain family member 23	-0.444251	-0.566843	-0.669389	-0.791981	2.50013e-06	4.30896e-07	6.99328e-08	6.35479e-09	0
CUST_1336_PI4	1.58417	92.252	1.48347e-08	AGAP005866-RA	AGAP005866	2L	22659643	22674320	glutamate decarboxylase	1.20609	0.802333	1.84734	1.44358	2.99078e-07	3.36352e-05	4.696e-09	5.40854e-08	0
CUST_9604_PI4	1.29253	92.2572	1.48299e-08	AGAP010988-RA	AGAP010988	3L	14499593	14501470	isoform a	0.972315	0.771979	1.33186	1.13153	1.48003e-07	5.61518e-06	1.5662e-08	4.51267e-08	0
CUST_7137_PI4	0.981733	92.324	1.47685e-08	AGAP004523-RA	AGAP004523	2R	57349615	57353227	heat repeat-containing protein c7orf27	-0.593298	-0.782167	-0.596661	-0.78553	3.14282e-07	2.89013e-08	5.648e-07	1.87985e-08	0
CUST_9362_PI4	0.408343	92.294	1.4796e-08	AGAP010718-RA	AGAP010718	3L	8974021	8975126	proteasome subunit beta type	-0.117002	0.00944504	-0.50811	-0.381662	0.00177418	0.779039	2.79663e-09	3.15901e-08	0
CUST_308_PI42	1.41783	92.1947	1.48876e-08	AGAP004949-RA	AGAP004949	2L	6847181	6848978	AGAP004949-PA [Anopheles gambiae str. PEST]	0.888698	1.08303	1.1067	1.30102	6.67288e-07	9.40558e-08	7.40507e-08	1.09724e-08	0
CUST_10669_PI	0.805353	92.1973	1.48853e-08	AGAP012110-RA	AGAP012110	3L	37756206	37759203	zinc finger protein 484-like	-0.442411	-0.663146	-0.556885	-0.77762	2.16435e-06	7.56556e-08	5.08758e-07	6.82332e-09	0
CUST_8935_PI4	0.532197	92.1455	1.49333e-08	AGAP000541-RB	AGAP000541	X	9680497	9683814	cg12324 protein	-0.306966	-0.319884	-0.60138	-0.614298	8.49089e-06	1.22947e-05	1.4399e-08	6.71616e-09	0
DETOX_648_PI4	4.37089	92.0475	1.50246e-08	AGAP010404-RA	AGAP010404	3L	2779188	2784335	GSTS1_1 - Glutathion S-transferase; target probed by LSTM-AGAM-DETOX V3 probe agam-detox-1B1; alternative detox probe for AG_DETOX_P216	2.28206	3.69903	2.74469	4.16166	4.1581e-06	2.3486e-08	6.23239e-07	6.09137e-09	0
CUST_5681_PI4	2.67522	92.1159	1.49608e-08	AGAP003485-RA	AGAP003485	2R	38586297	38588350	thioredoxin domain-containing protein 9	-1.98182	-1.78209	-1.75077	-1.55105	1.77556e-08	6.66894e-08	8.11669e-08	2.87526e-07	1
CUST_102_PI42	1.51554	92.0542	1.50184e-08	AGAP004759-RA	AGAP004759	2L	3075360	3076075	mitochondrial	-1.04782	-1.01297	-1.46353	-1.42868	4.27952e-07	1.05536e-06	1.87489e-08	1.79248e-08	1
CUST_6491_PI4	1.19826	92.0256	1.50452e-08	AGAP004110-RA	AGAP004110	2R	50063461	50064404	coiled-coil domain-containing protein 124	-0.8909	-0.800789	-0.861613	-0.771502	2.46791e-08	2.1266e-07	9.52355e-08	1.8085e-07	0
CUST_8081_PI4	1.81474	91.9757	1.5092e-08	AGAP000852-RA	AGAP000852	X	15728709	15731359	ubiquitin-like protein smt3	-1.40844	-1.14372	-1.37007	-1.10536	1.89942e-08	2.14195e-07	2.90454e-08	2.94713e-07	1
CUST_8385_PI4	1.48175	91.9159	1.51483e-08	AGAP000128-RA	AGAP000128	X	2057361	2061212	synaptic vesicle protein	0.689231	1.31081	0.641075	1.26265	5.22405e-06	8.70201e-09	1.81029e-05	9.56109e-09	0
CUST_6969_PI4	0.755796	92.0168	1.50534e-08	AGAP004391-RA	AGAP004391	2R	55560828	55570145	isoform a	0.445352	0.560735	0.687148	0.802531	2.55678e-06	7.17614e-07	7.86368e-08	6.58332e-09	0
DETOX_208_PI4	2.19019	91.8583	1.52029e-08	AGAP008446-RA	AGAP008446	3R	10871623	10872027	CPLC8 - Cuticle protein; target probed by LSTM-AGAM-DETOX V3 probe agam-detox-2D3	-0.0693091	-0.120476	2.11647	2.0653	0.65793	0.457889	1.31594e-08	1.46967e-08	0
CUST_11960_PI	1.19308	91.8612	1.52001e-08	AGAP008719-RA	AGAP008719	3R	16020369	16021396	s-phase kinase-associated protein 1	0.820724	0.863772	0.759528	0.802577	4.39754e-08	8.604e-08	3.51218e-07	9.17693e-08	0
CUST_10952_PI	0.985005	91.9139	1.51503e-08	AGAP012397-RA	AGAP012397	3L	41720453	41721221	polymerase ii (dna directed) polypeptide h	-0.557247	-0.722796	-0.927756	-1.0933	5.66503e-06	8.21816e-07	5.41585e-08	5.2309e-09	0
CUST_5028_PI4	0.84572	91.8326	1.52273e-08	AGAP002996-RC	AGAP002996	2R	30730689	30753555	atp-dependent clp protease atp-binding subunit clpx	0.530895	0.320278	1.10606	0.895443	5.33039e-06	0.000853398	3.28347e-09	2.52089e-08	0
CUST_12780_PI	0.755955	91.9134	1.51508e-08	AGAP009560-RA	AGAP009560	3R	36152800	36175571	isoform b	0.551035	0.514425	0.607562	0.570953	6.15604e-08	3.98179e-07	6.43857e-08	6.52245e-08	0
CUST_5819_PI4	1.39085	91.7643	1.52924e-08	AGAP001382-RB	AGAP001382	2R	4067052	4078477	diuretic hormone isoform a	1.04967	0.85714	0.736702	0.54417	4.67308e-09	7.58098e-08	3.97079e-07	7.26153e-06	0
CUST_7261_PI4	1.3192	91.7692	1.52877e-08	AGAP004605-RA	AGAP004605	2R	58336575	58337779	zinc finger protein 830-like	-0.823596	-1.01928	-0.975445	-1.17112	5.07578e-07	8.40304e-08	1.36402e-07	1.3202e-08	0
CUST_4230_PI4	1.77033	91.6075	1.5443e-08	AGAP002417-RA	AGAP002417	2R	21049463	21051719	CYP4AR1 - Cytochrome P450 monooxygenase; target probed by LSTM-AGAM-DETOX V3 probe agam-detox-1E13	1.06219	1.4109	1.18544	1.53415	5.68268e-07	5.0214e-08	3.39937e-07	1.32394e-08	1
CUST_9159_PI4	0.755335	91.5872	1.54626e-08	AGAP010492-RA	AGAP010492	3L	5031897	5033982	asparagine synthetase	-0.532368	-0.534113	-0.575247	-0.576993	7.77634e-08	2.42052e-07	1.07406e-07	5.16858e-08	0
CUST_11150_PI	0.583718	91.5192	1.55286e-08	AGAP007855-RA	AGAP007855	3R	2153921	2155180	serine threonine protein kinase	-0.342743	-0.471383	-0.310302	-0.438942	2.8599e-07	1.7862e-08	1.70912e-06	2.57333e-08	0
CUST_3459_PI4	0.572731	91.5896	1.54603e-08	AGAP001897-RA	AGAP001897	2R	11950445	11953744	t complex protein	-0.360653	-0.437003	-0.444189	-0.520538	4.87701e-07	1.8859e-07	1.57768e-07	1.36806e-08	0
CUST_9849_PI4	9.10931	91.4067	1.56384e-08	AGAP011239-RA	AGAP011239	3L	19917260	19919909	fbn7 protein	5.23608	5.01054	-0.282742	-0.508291	1.20332e-08	2.46998e-08	0.485869	0.216233	0
CUST_679_PI42	0.96699	91.4816	1.55652e-08	AGAP005258-RA	AGAP005258	2L	13325896	13331897	isoform b	0.679515	0.679682	0.786097	0.786264	1.31662e-07	2.44004e-07	4.91601e-08	3.43805e-08	0
CUST_6110_PI4	0.651097	91.4459	1.56001e-08	AGAP003798-RA	AGAP003798	2R	43442880	43444955	gh regulated tbc protein-1	-0.412284	-0.502467	-0.373862	-0.464045	1.10004e-07	3.35619e-08	8.49538e-07	4.5217e-08	0
CUST_6435_PI4	0.860626	91.3704	1.56741e-08	AGAP013121-RB	AGAP013121	2R	49412738	49436950	glucosyl glucuronosyl transferases	0.607228	0.60172	0.706647	0.701139	1.38216e-07	2.27747e-07	3.86251e-08	3.39192e-08	0
CUST_1383_PI4	1.85496	91.1963	1.58463e-08	AGAP005913-RA	AGAP005913	2L	23638183	23641865	guanine nucleotide-binding protein subunit beta 1	1.59695	0.900911	1.87802	1.18198	2.37229e-08	1.90511e-05	7.41784e-09	8.52448e-07	0
CUST_12_PI422	1.34599	91.2822	1.57611e-08	AGAP004685-RB	AGAP004685	2L	493579	497632	dna replication helicase dna2	-0.653065	-1.17575	-0.706198	-1.22888	5.9992e-06	1.38866e-08	3.50465e-06	7.26078e-09	0
CUST_1745_PI4	0.820222	91.1984	1.58442e-08	AGAP006236-RA	AGAP006236	2L	28573531	28574496	upf0459 protein cg10681-like	-0.573152	-0.572717	-0.700649	-0.700214	1.9851e-07	3.25647e-07	3.53432e-08	2.70794e-08	0
CUST_10748_PI	0.451259	91.2629	1.57802e-08	AGAP012192-RA	AGAP012192	3L	38566098	38568181	dna mismatch repair protein	-0.234712	-0.337964	-0.419984	-0.523236	1.54897e-05	8.863e-07	8.39179e-08	4.05431e-09	0
CUST_11322_PI	4.20059	91.1663	1.58762e-08	AGAP008027-RA	AGAP008027	3R	4511376	4516680	isoform b	2.30624	3.49481	1.97081	3.15938	6.27619e-07	8.15445e-09	4.13226e-06	2.23854e-08	0
CUST_3840_PI4	1.74529	91.1614	1.58811e-08	AGAP002157-RA	AGAP002157	2R	16574588	16583302	isoform a	1.3145	1.12646	1.09259	0.904548	1.08643e-08	9.70466e-08	1.35809e-07	8.23683e-07	0
CUST_6913_PI4	1.05122	91.1868	1.58558e-08	AGAP004362-RC	AGAP004362	2R	55056008	55067729	glutamate dehydrogenase	0.437022	0.0170735	1.39294	0.972994	0.000281163	0.848164	1.906e-09	1.03842e-07	0
CUST_13109_PI	0.647363	91.1784	1.58641e-08	AGAP009885-RA	AGAP009885	3R	44742525	44743303	AGAP009885-PA [Anopheles gambiae str. PEST]	-0.470525	-0.443807	-0.497366	-0.470649	5.16244e-08	3.05177e-07	8.76634e-08	8.33006e-08	0
CUST_3110_PI4	1.81482	91.0098	1.60333e-08	AGAP007562-RA	AGAP007562	2L	47577863	47618570	n/a	1.1089	1.39263	1.46173	1.74546	1.23955e-06	1.22633e-07	7.18426e-08	9.13899e-09	1
CUST_5092_PI4	0.633702	91.0447	1.59981e-08	AGAP003052-RA	AGAP003052	2R	31482574	31484465	small glutamine-rich tetratricopeptide repeat-containing protein beta-like	-0.399495	-0.399773	-0.686136	-0.686414	2.73789e-06	5.0187e-06	1.46553e-08	9.93296e-09	0
CUST_6531_PI4	0.924782	90.9833	1.606e-08	AGAP001141-RB	AGAP001141	2R	582184	587865	relative of isoform a	-0.65468	-0.653061	-0.665932	-0.664313	6.3554e-08	1.0372e-07	8.36081e-08	6.69091e-08	0
CUST_7386_PI4	0.781552	90.9394	1.61046e-08	AGAP001585-RD	AGAP001585	2R	6479830	6482286	a chain structural studies of nucleoside analog and feedback inhibitor binding to drosophila melanogaster multisubstrate deoxyribonucleoside kinase	-0.604909	-0.490643	-0.669546	-0.55528	4.16362e-08	6.91951e-07	2.27871e-08	1.36252e-07	0
CUST_9030_PI4	6.19596	90.8195	1.62267e-08	AGAP010363-RA	AGAP010363	3L	2242722	2243579	AGAP010363-PA [Anopheles gambiae str. PEST]	3.94033	4.58714	2.59059	3.23739	3.66252e-08	6.79539e-09	3.45463e-06	3.24204e-07	0
CUST_7996_PI4	1.52954	90.8944	1.61503e-08	AGAP000784-RA	AGAP000784	X	14272803	14275118	abhydrolase domain-containing protein 4	1.11809	1.03438	1.25744	1.17373	6.99039e-08	5.3017e-07	6.27917e-08	6.63087e-08	1
CUST_2723_PI4	1.39252	90.8018	1.62448e-08	AGAP007181-RB	AGAP007181	2L	44060524	44070813	isoform a	0.980404	0.81993	1.53325	1.37278	7.17947e-07	7.53967e-06	8.76341e-09	2.26786e-08	0
CUST_9331_PI4	0.793137	90.8753	1.61698e-08	AGAP010684-RA	AGAP010684	3L	8354043	8355630	zinc finger protein 665	-0.536436	-0.561349	-0.698267	-0.72318	3.77633e-07	4.33047e-07	3.94167e-08	1.84863e-08	0
CUST_8426_PI4	1.08476	90.723	1.63259e-08	AGAP000149-RA	AGAP000149	X	2338747	2346372	ras association family member	0.822344	0.70461	0.759199	0.641465	1.74608e-08	2.04367e-07	9.00607e-08	3.7468e-07	0
CUST_10583_PI	0.658492	90.7051	1.63443e-08	AGAP012027-RA	AGAP012027	3L	36643494	36679474	anopheles gambiae pest agap012722-pa	-0.496555	-0.430352	-0.539478	-0.473276	4.28132e-08	6.7221e-07	5.71138e-08	1.1858e-07	0
CUST_12878_PI	2.99849	90.6425	1.64091e-08	AGAP009656-RA	AGAP009656	3R	37634749	37635899	zinc finger protein 3	-1.96256	-2.2361	-2.33559	-2.60914	3.78756e-07	1.03208e-07	6.37559e-08	1.73826e-08	1
CUST_3434_PI4	1.99141	90.6118	1.64409e-08	AGAP001867-RA	AGAP001867	2R	11691761	11698819	dual specificity mitogen-activated protein kinase kinase hemipterous mapkk	1.43934	1.37613	1.45572	1.39251	5.02061e-08	1.33876e-07	7.19843e-08	9.05233e-08	1
CUST_2587_PI4	1.42752	90.6259	1.64262e-08	AGAP007061-RA	AGAP007061	2L	42071847	42076115	leucine-rich transmembrane	1.11207	0.8617	1.35414	1.10377	7.33934e-08	1.75875e-06	1.2564e-08	9.76548e-08	0
CUST_13488_PI	1.12579	90.6346	1.64172e-08	AGAP010263-RA	AGAP010263	3R	51784910	51786019	anopheles gambiae pest agap012630-pa	-0.617113	-0.935727	-0.721923	-1.04054	1.87196e-06	4.75544e-08	8.0526e-07	8.71408e-09	0
CUST_6974_PI4	1.13407	90.5545	1.65006e-08	AGAP004404-RA	AGAP004404	2R	55719113	55719880	mitochondrial ribosomal	-0.711742	-0.836542	-0.994134	-1.11893	1.2266e-06	3.03491e-07	4.54465e-08	1.00229e-08	0
CUST_6368_PI4	0.652259	90.5156	1.65412e-08	AGAP013122-RA	AGAP013122	2R	4784074	4785282	sulfatase-modifying factor 1	-0.483715	-0.405087	-0.649142	-0.570515	2.22859e-07	1.76679e-06	1.01203e-08	3.95514e-08	0
CUST_9853_PI4	0.440454	90.5382	1.65177e-08	AGAP011243-RA	AGAP011243	3L	19979156	19979791	ribonuclease h2 subunit c-like	-0.299737	-0.321615	-0.326588	-0.348466	1.26167e-07	1.81151e-07	1.5314e-07	3.77874e-08	0
DETOX_766_PI4	1.86329	90.4617	1.65978e-08	AGAP010347-RB	AGAP010347	3L	1918577	1920511	SOD3B - Superoxide dismutase; target probed by LSTM-AGAM-DETOX V3 probe agam-detox-1N9	0.712923	1.64784	1.21113	2.14604	0.00021055	6.71381e-08	1.86089e-06	2.71834e-09	0
CUST_10409_PI	1.24852	90.4399	1.66207e-08	AGAP011832-RA	AGAP011832	3L	33893177	33894381	death-associated protein 1	-0.859751	-0.905214	-0.874287	-0.919749	7.68592e-08	1.49741e-07	2.18972e-07	5.93745e-08	0
CUST_10212_PI	0.851793	90.4276	1.66338e-08	AGAP011629-RA	AGAP011629	3L	30342717	30344652	dihydrolipoamide dehydrogenase	0.250931	0.80323	0.382862	0.935162	0.00122838	2.54326e-08	5.68821e-05	3.16473e-09	0
CUST_12111_PI	3.70833	90.3227	1.67447e-08	AGAP008879-RA	AGAP008879	3R	20249016	20256314	AGAP008879-PA [Anopheles gambiae str. PEST]	-2.54505	-2.69015	-2.73885	-2.88395	1.39119e-07	7.93648e-08	6.5051e-08	3.57772e-08	1
CUST_13859_PI	1.03869	90.3698	1.66947e-08	AGAP012742-RA	AGAP012742	UNKN	26366639	26366993	anopheles gambiae pest agap012742-pa	-0.655992	-0.804565	-0.620874	-0.769446	1.64562e-07	2.9293e-08	5.05499e-07	3.58788e-08	0
CUST_13834_PI	1.03703	90.4098	1.66524e-08	AGAP012715-RA	AGAP012715	UNKN	24752722	24753779	anopheles gambiae pest agap012715-pa	-0.232605	-1.0053	-0.129204	-0.901901	0.00381344	5.14115e-09	0.0844244	1.25245e-08	0
CUST_2232_PI4	0.471729	90.2346	1.68385e-08	AGAP006721-RB	AGAP006721	2L	37184049	37235094	isoform c	0.250338	0.25357	0.559468	0.562699	2.91996e-05	4.59703e-05	1.11262e-08	7.03358e-09	0
CUST_11007_PI	3.80266	90.1807	1.68962e-08	AGAP013327-RA	AGAP013327	3L	10786057	10788017	oxidase peroxidase	-2.869	-2.49211	-3.00495	-2.62806	4.27718e-08	2.49857e-07	3.16225e-08	1.25928e-07	1
CUST_8018_PI4	1.84252	90.173	1.69045e-08	AGAP000798-RA	AGAP000798	X	14600998	14611915	ionotropic glutamate receptor subunit ia	1.28916	1.18973	1.85263	1.7532	5.53142e-07	1.62586e-06	1.27962e-08	2.1123e-08	1
CUST_93_PI422	1.49875	90.1515	1.69275e-08	AGAP004753-RA	AGAP004753	2L	3057997	3061847	sarcolemmal associated	-1.00468	-1.11194	-0.983245	-1.09051	9.90315e-08	5.32369e-08	2.06552e-07	5.02158e-08	0
CUST_10560_PI	0.558947	90.1898	1.68865e-08	AGAP012004-RA	AGAP012004	3L	36085656	36087825	class a rhodopsin-like g-protein coupled receptor	-0.369233	-0.41854	-0.39944	-0.448747	1.83912e-07	9.72267e-08	1.62485e-07	2.94113e-08	0
CUST_9215_PI4	1.03668	90.082	1.70025e-08	AGAP010557-RA	AGAP010557	3L	6369726	6371210	bcr-associated bap	-0.864096	-0.351931	-1.31596	-0.803796	1.87801e-07	0.00125193	2.35395e-09	4.82549e-07	0
CUST_10053_PI	0.895401	90.1032	1.69796e-08	AGAP011457-RA	AGAP011457	3L	24933284	24934284	ribose-5-phosphate isomerase	-0.462573	-0.74434	-0.646223	-0.92799	7.65246e-06	8.70824e-08	4.07772e-07	5.22378e-09	0
CUST_9548_PI4	1.253	90.0082	1.70825e-08	AGAP010918-RA	AGAP010918	3L	12939011	12940464	cleavage stimulation factor 64 kda subunit	-0.855083	-0.914209	-0.910368	-0.969494	1.28071e-07	9.79086e-08	1.02564e-07	3.95889e-08	0
CUST_4535_PI4	1.65687	89.776	1.73371e-08	AGAP001300-RA	AGAP001300	2R	2658119	2658992	upf0451 protein c17orf61-like protein	-1.01126	-1.26155	-0.649261	-0.899555	5.48109e-08	7.8338e-09	1.00161e-05	2.5244e-07	0
CUST_5502_PI4	1.11623	89.8132	1.7296e-08	AGAP003344-RA	AGAP003344	2R	36319217	36320003	translation machinery-associated protein 20	-0.74085	-0.831189	-0.819759	-0.910099	2.14231e-07	9.72085e-08	1.13241e-07	2.73086e-08	0
CUST_8212_PI4	1.03297	89.8537	1.72514e-08	AGAP000942-RA	AGAP000942	X	18252084	18253792	nudix hydrolase 3	0.893296	-0.16842	1.38389	0.322174	1.83761e-07	0.0814611	2.43027e-09	0.00279	0
CUST_13836_PI	0.837896	89.8038	1.73063e-08	AGAP012717-RA	AGAP012717	UNKN	24915268	24916463	snare protein sec22	-0.605348	-0.537323	-0.821929	-0.753904	2.80714e-07	1.7142e-06	1.65721e-08	3.19502e-08	0
CUST_10128_PI	0.486764	89.8145	1.72945e-08	AGAP011533-RA	AGAP011533	3L	26889027	26890643	tetratricopeptide repeat protein 15	-0.175835	-0.353129	-0.461004	-0.638298	0.00070031	3.38082e-06	1.99667e-07	2.30938e-09	0
CUST_1842_PI4	1.64105	89.7195	1.73996e-08	AGAP006367-RA	AGAP006367	2L	30540297	30541051	traf-interacting protein	-1.11086	-1.20769	-1.1334	-1.23023	1.12922e-07	7.41926e-08	1.49394e-07	4.58863e-08	1
CUST_5529_PI4	1.46635	89.7175	1.74019e-08	AGAP012987-RA	AGAP012987	2R	36943461	36945199	zinc finger	1.12727	0.798857	1.61847	1.29005	2.25386e-07	1.3933e-05	7.12389e-09	6.60129e-08	0
CUST_5779_PI4	0.718259	89.7274	1.73909e-08	AGAP003575-RA	AGAP003575	2R	40084706	40086456	AGAP003575-PA [Anopheles gambiae str. PEST]	-0.369526	-0.606548	-0.476515	-0.713537	5.86982e-06	5.53225e-08	7.67355e-07	6.15616e-09	0
CUST_6261_PI4	0.500037	89.7023	1.74188e-08	AGAP003906-RA	AGAP003906	2R	45776463	45780615	wash complex subunit 7-like	-0.293318	-0.340423	-0.512666	-0.55977	5.59106e-06	2.68982e-06	3.21548e-08	7.17546e-09	0
CUST_6230_PI4	3.40589	89.6669	1.74582e-08	AGAP003883-RA	AGAP003883	2R	45498140	45498813	peptidyl-trna hydrolase	3.28823	-0.6176	2.65088	-1.25495	2.12624e-08	0.0341286	2.71527e-07	0.000371436	0
DETOX_209_PI4	2.40069	89.6327	1.74964e-08	AGAP008446-RA	AGAP008446	3R	10871623	10872027	CPLC8 - Cuticle protein; target probed by LSTM-AGAM-DETOX V3 probe agam-detox-2D3	-0.0865584	-0.187629	2.30522	2.20415	0.617872	0.2975	1.4244e-08	2.12325e-08	0
CUST_354_PI42	0.891769	89.6585	1.74676e-08	AGAP004990-RA	AGAP004990	2L	7585796	7587650	multiprotein bridging	-0.576599	-0.675777	-0.654774	-0.753952	3.46844e-07	7.73718e-08	1.09656e-07	2.01797e-08	0
CUST_10470_PI	1.03042	89.4997	1.76457e-08	AGAP011906-RA	AGAP011906	3L	34828763	34829833	exosome component 6	-0.878049	-0.44131	-1.18796	-0.751216	7.88357e-08	0.000116586	3.69028e-09	5.07491e-07	0
CUST_5554_PI4	1.45502	89.4159	1.77406e-08	AGAP003397-RA	AGAP003397	2R	37296602	37299078	dead-box helicase dbp80	-1.19897	-0.755182	-1.52951	-1.08572	6.94753e-08	1.21583e-05	6.10641e-09	2.39138e-07	0
CUST_1441_PI4	0.490598	89.4716	1.76775e-08	AGAP005964-RB	AGAP005964	2L	24119494	24224250	single-stranded dna-binding protein mssp-1	0.372742	0.318047	0.397167	0.342472	3.82973e-08	7.63302e-07	6.80412e-08	1.59968e-07	0
CUST_5110_PI4	2.11111	89.3101	1.78613e-08	AGAP003037-RA	AGAP003037	2R	31282989	31291664	AGAP003037-PA [Anopheles gambiae str. PEST]	-0.137692	-0.0891863	1.96704	2.01554	0.375249	0.569001	2.12304e-08	1.45601e-08	0
CUST_5873_PI4	1.59158	89.247	1.79337e-08	AGAP012946-RA	AGAP012946	2R	40692804	40694168	serine protease	-1.40057	-0.532994	-1.93671	-1.06913	8.50292e-08	0.00104944	2.49815e-09	1.66831e-06	0
CUST_12495_PI	3.03	89.1998	1.79881e-08	AGAP009266-RA	AGAP009266	3R	30152999	30153673	low molecular weight protein-tyrosine-phosphatase	1.67425	2.52522	1.70628	2.55726	1.36175e-06	1.60357e-08	1.17521e-06	1.35611e-08	1
CUST_12516_PI	1.18329	89.1235	1.80764e-08	AGAP009288-RA	AGAP009288	3R	30852856	30854008	der1-like domain family member 1	-1.02855	-0.46841	-1.37904	-0.8189	6.64336e-08	0.0002434	3.48314e-09	9.32715e-07	0
CUST_10494_PI	3.11078	89.0545	1.81567e-08	AGAP011930-RA	AGAP011930	3L	35231419	35233761	f-box lrr protein	1.19827	2.47109	2.65937	3.93219	0.000449646	4.52085e-07	2.04011e-07	2.43963e-09	0
CUST_6870_PI4	1.6188	89.0014	1.82188e-08	AGAP002477-RA	AGAP002477	2R	21861926	21862637	single-stranded dna-binding mitochondrial	-0.978458	-1.28167	-0.835411	-1.13862	2.01797e-07	1.48214e-08	1.59399e-06	4.54398e-08	0
CUST_5966_PI4	1.36623	89.0191	1.81981e-08	AGAP003703-RA	AGAP003703	2R	42175154	42182118	microtubule binding protein	-0.87951	-1.04533	-0.860939	-1.02675	1.76924e-07	3.58696e-08	3.0439e-07	3.71914e-08	0
CUST_6154_PI4	1.66024	88.9419	1.82887e-08	AGAP003831-RA	AGAP003831	2R	44192743	44197614	poly(adp-ribose) glycohydrolase	0.233723	1.39235	1.10729	2.26592	0.118695	4.04608e-07	4.48331e-06	1.62298e-09	0
CUST_454_PI42	0.813542	88.9201	1.83143e-08	AGAP005076-RA	AGAP005076	2L	9657060	9693793	bridging integrator	0.397466	0.318412	1.03188	0.952829	7.45603e-05	0.000850851	6.75511e-09	1.08997e-08	0
CUST_11467_PI	1.06843	88.8231	1.84291e-08	AGAP008181-RA	AGAP008181	3R	6421440	6425169	smg-7 (suppressor with morphological effect on genitalia protein 7)	0.855954	0.638949	0.830696	0.613691	1.42456e-08	1.15384e-06	6.70713e-08	8.93436e-07	0
CUST_11624_PI	1.65718	88.771	1.84911e-08	AGAP008348-RA	AGAP008348	3R	9678884	9679099	metallo-beta-lactamase domain-containing protein 1-like	1.20057	1.06199	1.62133	1.48275	2.79087e-07	1.83922e-06	1.82791e-08	3.55421e-08	1
CUST_11000_PI	1.47863	88.7752	1.84861e-08	AGAP011294-RA	AGAP011294	3L	20627828	20628236	defensin	-1.19107	-0.812621	-1.51871	-1.14026	8.14993e-08	7.45251e-06	8.70555e-09	1.64137e-07	0
CUST_11947_PI	0.584663	88.7986	1.84582e-08	AGAP008706-RA	AGAP008706	3R	15818015	15820210	zwilc_drome ame: full=protein zwilch	-0.376035	-0.447693	-0.376449	-0.448108	1.66369e-07	7.91609e-08	5.24147e-07	3.87785e-08	0
CUST_3161_PI4	0.561714	88.7744	1.8487e-08	AGAP007608-RA	AGAP007608	2L	48223479	48227357	myocyte-specific enhancer factor 2d	0.405261	0.382274	0.477045	0.454058	1.18496e-07	7.04136e-07	6.30333e-08	5.33189e-08	0
DETOX_641_PI4	3.13057	88.6453	1.86416e-08	AGAP009946-RA	AGAP009946	3R	45853445	45854470	GSTMS3 - Glutathion S-transferase; target probed by LSTM-AGAM-DETOX V3 probe agam-detox-1C10	2.26424	2.1082	2.74299	2.58696	1.77909e-07	4.04028e-07	2.21563e-08	4.18327e-08	1
CUST_10412_PI	0.889922	88.6699	1.86121e-08	AGAP011835-RA	AGAP011835	3L	33913749	33915618	anopheles gambiae pest agap012638-pa	-0.594405	-0.64988	-0.722075	-0.77755	3.32426e-07	2.546e-07	8.01507e-08	2.33386e-08	0
CUST_4028_PI4	0.4774	88.6162	1.86768e-08	AGAP002312-RA	AGAP002312	2R	19225564	19227118	nf-kappa-b-repressing factor-like isoform 1	-0.274616	-0.390503	-0.276643	-0.39253	6.06883e-07	4.20331e-08	1.76114e-06	1.92259e-08	0
CUST_12075_PI	2.47148	88.5278	1.87837e-08	AGAP008842-RA	AGAP008842	3R	19307893	19344645	isoform b	1.76898	1.71401	1.97164	1.91668	1.1484e-07	2.11424e-07	4.51022e-08	5.39465e-08	1
CUST_4346_PI4	1.44287	88.5421	1.87663e-08	AGAP002521-RA	AGAP002521	2R	22322243	22323397	3-hydroxybutyrate dehydrogenase type 2	0.849315	1.12334	1.16339	1.43742	1.8629e-06	3.11682e-07	2.12993e-07	9.51909e-09	0
CUST_10055_PI	2.0826	88.4199	1.89153e-08	AGAP011459-RA	AGAP011459	3L	24939356	24942598	cyclic-nucleotide-gated cation channel	1.37403	1.33449	0.556479	0.516936	6.13106e-09	1.32138e-08	0.000113059	0.000180549	0
CUST_8956_PI4	1.95432	88.3229	1.90344e-08	AGAP000561-RA	AGAP000561	X	9946097	9963268	kinesin heavy chain	1.29176	1.4665	1.28225	1.457	1.21131e-07	1.00911e-07	4.36183e-07	5.20361e-08	1
CUST_7161_PI4	1.12194	88.3588	1.89902e-08	AGAP004559-RG	AGAP004559	2R	57595300	57600255	ras-related protein rab-11a	-0.799356	-0.777373	-0.923719	-0.901736	1.39353e-07	3.33547e-07	5.01455e-08	4.74551e-08	0
CUST_8629_PI4	1.03364	88.3762	1.89688e-08	AGAP000281-RA	AGAP000281	X	5045651	5068835	high mobility group	0.128368	-1.00586	0.328804	-0.805429	0.0822906	1.60372e-08	0.000981642	8.72341e-08	0
CUST_7213_PI4	1.03329	88.3257	1.9031e-08	AGAP004580-RA	AGAP004580	2R	57950856	57952702	zinc finger protein 75	-0.572147	-0.859693	-0.607675	-0.89522	1.27176e-06	3.64884e-08	1.57899e-06	1.36895e-08	0
CUST_13521_PI	0.663399	88.3243	1.90326e-08	AGAP010296-RA	AGAP010296	3R	52492111	52500833	voltage-dependent calcium channel type d subunit alpha-1	0.416722	0.509651	0.334886	0.427814	8.2171e-08	3.1066e-08	2.90409e-06	1.00351e-07	0
CUST_4345_PI4	1.512	88.297	1.90664e-08	AGAP002521-RB	AGAP002521	2R	22322243	22323397	3-hydroxybutyrate dehydrogenase type 2	0.907193	1.18005	1.17298	1.44584	1.20633e-06	2.36744e-07	2.52717e-07	1.17516e-08	0
CUST_4658_PI4	1.29771	88.2449	1.91309e-08	AGAP002740-RB	AGAP002740	2R	26443365	26444581	isoform b	-0.944624	-0.889437	-0.969729	-0.914542	6.02801e-08	1.659e-07	6.39689e-08	1.01925e-07	0
CUST_167_PI42	1.29301	88.294	1.90701e-08	AGAP004819-RC	AGAP004819	2L	3860781	3870396	isoform a	-0.822754	-0.92781	-0.456528	-0.561583	2.19424e-08	8.25779e-09	1.6313e-05	1.67419e-06	0
DETOX_210_PI4	2.76012	88.1572	1.924e-08	AGAP008446-RA	AGAP008446	3R	10871623	10872027	CPLC8 - Cuticle protein; target probed by LSTM-AGAM-DETOX V3 probe agam-detox-2D3; alternative detox probe for AG_DETOX_P070	-0.147425	-0.206701	2.60099	2.54171	0.465719	0.318547	1.81726e-08	2.17152e-08	0
CUST_5470_PI4	1.47775	88.1777	1.92144e-08	AGAP003312-RA	AGAP003312	2R	35775459	35815952	krueppel target at isoform a	1.07674	0.918798	1.50123	1.34329	3.65181e-07	2.51881e-06	1.19516e-08	3.64732e-08	0
CUST_6239_PI4	0.545334	88.1705	1.92234e-08	AGAP003894-RA	AGAP003894	2R	45676321	45678057	jerky protein homolog-like	-0.399284	-0.364386	-0.471283	-0.436385	1.06665e-07	9.39779e-07	5.72771e-08	6.49273e-08	0
CUST_12300_PI	0.572665	88.1024	1.93086e-08	AGAP009067-RA	AGAP009067	3R	25401012	25403404	female sterile isoform b	-0.355943	-0.414059	-0.528584	-0.5867	1.70535e-06	1.00312e-06	7.08942e-08	1.11406e-08	0
DETOX_634_PI4	1.15534	87.869	1.96039e-08	AGAP000165-RA	AGAP000165	X	2849321	2851042	GSTMS1 - Glutathion S-transferase; target probed by LSTM-AGAM-DETOX V3 probe agam-detox-1C2	0.742577	0.799082	1.12319	1.1797	1.75935e-06	1.02953e-06	2.48813e-08	1.26089e-08	0
CUST_8613_PI4	1.14571	87.8345	1.96479e-08	AGAP000255-RB	AGAP000255	X	4818589	4894449	discs large isoform k	0.855656	0.717885	1.11091	0.973139	1.85805e-07	1.90836e-06	1.63323e-08	5.57251e-08	0
CUST_4412_PI4	1.012	87.894	1.95719e-08	AGAP002581-RA	AGAP002581	2R	23275989	23278271	dna replication licensing factor mcm8	0.141964	-0.848331	-0.391259	-1.38155	0.114981	9.90731e-07	0.0012459	2.10229e-09	0
CUST_10726_PI	1.37869	87.7152	1.98012e-08	AGAP012170-RA	AGAP012170	3L	38272381	38272914	chromosome transmission fidelity protein 8	-0.81194	-1.11104	-0.896441	-1.19554	8.88244e-07	4.55111e-08	4.78292e-07	1.55978e-08	0
CUST_7476_PI4	1.23231	87.7127	1.98045e-08	AGAP001644-RA	AGAP001644	2R	7262511	7265846	#NAME?	-0.880586	-0.857804	-0.794976	-0.772194	3.50109e-08	1.04831e-07	2.41187e-07	2.10798e-07	0
CUST_10414_PI	0.843358	87.7545	1.97505e-08	AGAP011837-RA	AGAP011837	3L	33917053	33917340	n-alpha-acetyltransferase auxiliary subunit-like	-0.629955	-0.557635	-0.688706	-0.616385	5.8447e-08	7.37831e-07	7.42356e-08	1.21065e-07	0
CUST_2458_PI4	2.16598	87.6568	1.98769e-08	AGAP006936-RB	AGAP006936	2L	40157852	40161112	mitochondrial cytochrome c1	1.21419	1.73954	1.65148	2.17682	4.18597e-06	9.65385e-08	1.7087e-07	7.57667e-09	0
CUST_7085_PI4	1.19629	87.6292	1.99126e-08	AGAP004488-RA	AGAP004488	2R	56847471	56849441	actin-related protein 5	-0.804425	-0.885412	-0.812433	-0.89342	1.21857e-07	1.01971e-07	2.61532e-07	5.51427e-08	0
CUST_4515_PI4	1.0494	87.6155	1.99305e-08	AGAP002662-RA	AGAP002662	2R	25210173	25213087	cdp-diacylglycerol-glycerol-3-phosphate 3-phosphatidyltransferase	0.7042	0.702969	1.03763	1.0364	8.14111e-07	2.54234e-06	3.78594e-08	1.89065e-08	0
CUST_6158_PI4	1.02975	87.6088	1.99391e-08	AGAP003838-RA	AGAP003838	2R	44239386	44240487	AGAP003838-PA [Anopheles gambiae str. PEST]	-0.212462	-1.00587	-0.271281	-1.06469	0.0111028	1.68796e-08	0.00396088	5.44494e-09	0
CUST_3357_PI4	0.426999	87.6403	1.98983e-08	AGAP013246-RA	AGAP013246	2R	10255002	10256335	isoform a	-0.274189	-0.327333	-0.275525	-0.328669	1.84735e-07	9.01053e-08	5.87735e-07	4.06113e-08	0
CUST_32_PI422	3.45802	87.5255	2.0048e-08	AGAP004700-RA	AGAP004700	2L	2013634	2015127	spirit	-2.86467	-1.89096	-2.44532	-1.4716	6.55422e-09	7.305e-07	4.40626e-08	9.23551e-06	0
CUST_3720_PI4	0.672519	87.564	1.99976e-08	AGAP001207-RA	AGAP001207	2R	1560058	1564399	isoform b	-0.499778	-0.39004	-0.724216	-0.614478	3.59626e-07	8.29407e-06	1.0581e-08	4.8074e-08	0
CUST_11055_PI	2.84156	87.469	2.01222e-08	AGAP007760-RA	AGAP007760	3R	420650	423609	hypothetical conserved protein	1.91042	2.10133	1.81487	2.00578	1.04079e-07	4.433e-08	2.23225e-07	6.73187e-08	1
CUST_11800_PI	1.62051	87.5231	2.00511e-08	AGAP008538-RA	AGAP008538	3R	12152313	12170666	hikaru isoform b	1.11797	1.16754	1.23224	1.28181	1.6609e-07	1.41775e-07	7.82342e-08	4.27485e-08	1
CUST_5850_PI4	1.51208	87.5084	2.00704e-08	AGAP003587-RA	AGAP003587	2R	40355281	40362119	sulfate transporter	0.993732	1.03717	0.521329	0.564767	1.18118e-08	1.37419e-08	2.05229e-05	6.83579e-06	0
CUST_4298_PI4	1.49304	87.4875	2.00978e-08	AGAP002514-RA	AGAP002514	2R	22175893	22177036	AGAP002514-PA [Anopheles gambiae str. PEST]	-0.916585	-1.17812	-0.883711	-1.14525	2.86821e-07	3.61887e-08	8.3735e-07	3.33051e-08	0
CUST_11615_PI	0.450769	87.5106	2.00675e-08	AGAP008338-RA	AGAP008338	3R	9413519	9414374	upf0193 protein evg1-like	-0.334776	-0.301441	-0.350619	-0.317285	5.26451e-08	3.765e-07	7.20108e-08	1.35547e-07	0
CUST_12305_PI	1.28302	87.3724	2.02497e-08	AGAP009072-RA	AGAP009072	3R	25418797	25419600	nadh dehydrogenase	0.698264	1.06304	0.867155	1.23193	3.84176e-06	4.77205e-08	4.45075e-07	8.53777e-09	0
DETOX_635_PI4	1.16422	87.4371	2.01641e-08	AGAP000165-RA	AGAP000165	X	2849321	2851042	GSTMS1 - Glutathion S-transferase; target probed by LSTM-AGAM-DETOX V3 probe agam-detox-1C2	0.740515	0.788167	1.17159	1.21924	2.47943e-06	1.60487e-06	2.13158e-08	1.21103e-08	0
CUST_14057_PI	0.536958	87.4147	2.01938e-08	AGAP000940-RA	AGAP000940	X	18135303	18149164	c-type lectin (agap000940-pa)	0.442112	0.282469	0.556444	0.396802	6.40578e-08	1.42563e-05	1.0061e-08	2.85067e-07	0
CUST_11867_PI	2.42087	87.2523	2.04096e-08	AGAP008624-RA	AGAP008624	3R	13731378	13731909	gametocyte-specific factor 1-like	-1.65529	-1.75845	-1.4866	-1.58976	6.72309e-08	3.69992e-08	2.36218e-07	1.09481e-07	1
CUST_12647_PI	1.77067	87.2673	2.03896e-08	AGAP009424-RA	AGAP009424	3R	32996233	32999404	isoform e	1.16715	1.28394	1.52003	1.63682	5.33134e-07	6.01779e-07	9.59709e-08	2.06724e-08	1
CUST_8486_PI4	1.45343	87.2895	2.036e-08	AGAP000171-RA	AGAP000171	X	2912516	2922177	ubiquitin ligase e3 alpha	0.942134	1.08546	0.726255	0.869586	5.75076e-08	2.05589e-08	1.64292e-06	1.77971e-07	0
CUST_8768_PI4	2.22959	87.1505	2.05463e-08	AGAP000419-RA	AGAP000419	X	7464000	7469540	uncoordinated protein	1.58016	1.48653	2.09437	2.00075	3.82429e-07	8.75603e-07	2.04082e-08	3.12011e-08	1
CUST_2141_PI4	1.30426	87.1642	2.05278e-08	AGAP006643-RA	AGAP006643	2L	35557440	35561384	leucine-rich transmembrane protein	-0.857136	-0.983053	-0.853435	-0.979352	1.46019e-07	9.1285e-08	4.27129e-07	5.10649e-08	0
CUST_7719_PI4	1.61747	87.0868	2.06325e-08	AGAP000577-RC	AGAP000577	X	10149405	10156525	adenosine monophosphate deaminase	0.915513	1.32287	1.08302	1.49037	1.7178e-06	7.44397e-08	6.57438e-07	1.18988e-08	0
CUST_9773_PI4	1.53868	87.1365	2.05651e-08	AGAP011159-RA	AGAP011159	3L	18111649	18112534	cytochrome c oxidase subunit va	1.08244	1.06071	1.34844	1.32671	2.80741e-07	4.55128e-07	3.25446e-08	3.39565e-08	1
CUST_10516_PI	1.14429	87.1074	2.06045e-08	AGAP011956-RA	AGAP011956	3L	35545162	35545335	rna binding region containing protein 1	0.749746	0.815456	1.03665	1.10236	8.77843e-07	6.67822e-07	4.85389e-08	1.6889e-08	0
CUST_4153_PI4	0.823169	87.1376	2.05638e-08	AGAP002348-RA	AGAP002348	2R	20506394	20507830	exosome complex exonuclease rrp45	-0.587591	-0.515626	-0.845417	-0.773452	4.64956e-07	4.17913e-06	2.00396e-08	3.24551e-08	0
CUST_11344_PI	0.748717	87.1298	2.05743e-08	AGAP008051-RA	AGAP008051	3R	4866376	4867629	sensory appendage protein	0.089151	0.74326	0.0752178	0.729327	0.101231	1.39637e-08	0.19991	8.80615e-09	0
CUST_3734_PI4	0.492996	87.0816	2.06395e-08	AGAP001227-RA	AGAP001227	2R	1648880	1652299	gamma-tubulin complex component 5	-0.212765	-0.443434	-0.246564	-0.477233	2.35396e-05	3.27571e-08	1.62966e-05	6.81993e-09	0
CUST_7174_PI4	2.86839	87.0176	2.07263e-08	AGAP004572-RA	AGAP004572	2R	57680609	57695450	fatty acid desaturase 2	1.71345	1.63246	0.0926965	0.0117097	1.09664e-08	2.08532e-08	0.476724	0.927317	0
CUST_10436_PI	2.23985	87.0545	2.06762e-08	AGAP011872-RA	AGAP011872	3L	34565744	34566971	ubiquitin-activating enzyme e1	1.44745	1.70932	1.44196	1.70383	2.03816e-07	4.8581e-08	3.15157e-07	4.06515e-08	1
CUST_1577_PI4	1.17018	87.0216	2.0721e-08	AGAP006091-RA	AGAP006091	2L	26551922	26583144	protein fam49b	0.936746	0.634109	0.637174	0.334537	3.12256e-09	8.22638e-07	7.81523e-07	0.000213203	0
CUST_1618_PI4	0.352026	87.0545	2.06763e-08	AGAP006127-RA	AGAP006127	2L	27017540	27018505	seven in absentia	-0.203076	-0.285188	-0.239822	-0.321933	1.2896e-06	1.03539e-07	6.7927e-07	1.33375e-08	0
CUST_13786_PI	1.28477	86.9079	2.08765e-08	AGAP012663-RA	AGAP012663	UNKN	22759630	22760364	protein spitz	-0.719179	-1.05835	-0.834618	-1.17378	2.15592e-06	4.07191e-08	5.49313e-07	1.14083e-08	0
CUST_9908_PI4	2.80985	86.788	2.10418e-08	AGAP011310-RA	AGAP011310	3L	20838728	20840022	l antigen family member 3	2.74066	0.608916	2.62554	0.493792	6.71222e-09	0.00962191	1.57782e-08	0.026103	0
CUST_2407_PI4	1.66109	86.8492	2.09572e-08	AGAP006892-RA	AGAP006892	2L	39472033	39475207	isoform a	1.15046	1.16624	1.42532	1.44111	3.18609e-07	3.72825e-07	4.11069e-08	3.09111e-08	1
CUST_7037_PI4	1.6259	86.8223	2.09943e-08	AGAP013507-RA	AGAP013507	2R	56026542	56027196	AGAP013507-PA [Anopheles gambiae str. PEST]	1.13188	1.13751	1.39352	1.39915	2.86765e-07	4.00022e-07	4.30526e-08	3.33368e-08	1
CUST_1694_PI4	0.696568	86.8125	2.10079e-08	AGAP006186-RD	AGAP006186	2L	27894349	27928675	calcium-transporting atpase sarcoplasmic endoplasmic reticulum type (calcium pump)	0.368639	0.508423	0.670001	0.809785	1.95016e-05	1.36878e-06	6.91078e-08	5.6355e-09	0
CUST_6073_PI4	2.62253	86.6836	2.11871e-08	AGAP003774-RA	AGAP003774	2R	43150633	43151348	AGAP003774-PA [Anopheles gambiae str. PEST]	1.08445	2.36364	1.42332	2.70251	7.38378e-05	2.58063e-08	5.97792e-06	5.33889e-09	0
CUST_13657_PI	1.59125	86.6508	2.12331e-08	AGAP012514-RA	AGAP012514	UNKN	9870259	9871325	short-chain dehydrogenase	0.970086	1.2524	0.82002	1.10233	2.15565e-07	1.47194e-08	1.51074e-06	5.71347e-08	0
CUST_11714_PI	3.54805	86.6303	2.12617e-08	AGAP008450-RA	AGAP008450	3R	10882189	10882897	AGAP008450-PA [Anopheles gambiae str. PEST]	-1.1538	-0.508595	2.16263	2.80784	0.000200051	0.0411952	4.85055e-07	2.53828e-08	0
CUST_4986_PI4	1.27183	86.5781	2.13352e-08	AGAP002970-RB	AGAP002970	2R	30260485	30266137	importin 11 (ran-binding protein 11)	0.935462	0.854658	0.825786	0.744981	2.48042e-08	1.37084e-07	1.99703e-07	4.12424e-07	0
CUST_3349_PI4	3.23759	86.5056	2.14376e-08	AGAP001193-RA	AGAP001193	2R	1214536	1215158	10 kda salivary protein	2.88173	-1.46595	3.05095	-1.29672	2.1536e-07	0.00020501	1.36926e-07	0.000534283	0
CUST_2796_PI4	1.41383	86.5527	2.1371e-08	AGAP007247-RC	AGAP007247	2L	44523757	44628840	hippocalcin-like protein 1	0.70938	1.17037	1.06425	1.52524	1.51119e-05	1.72557e-07	4.83731e-07	5.64599e-09	0
CUST_11950_PI	1.04608	86.4993	2.14464e-08	AGAP008709-RA	AGAP008709	3R	15831374	15833822	AGAP008709-PA [Anopheles gambiae str. PEST]	0.764745	0.712256	0.810979	0.758491	7.43022e-08	2.83398e-07	6.8183e-08	1.04644e-07	0
CUST_10220_PI	1.20207	86.4365	2.15357e-08	AGAP011637-RA	AGAP011637	3L	30460348	30460998	u1 small nuclear ribonucleoprotein a	-0.896151	-0.797399	-0.97388	-0.875128	7.07806e-08	4.3385e-07	4.84518e-08	1.17628e-07	0
CUST_7292_PI4	0.770085	86.4812	2.14721e-08	AGAP004634-RA	AGAP004634	2R	58680053	58681621	zinc finger protein 501	-0.368826	-0.656155	-0.531486	-0.818815	2.2189e-05	8.39782e-08	8.27256e-07	5.39578e-09	0
CUST_7065_PI4	0.631704	86.4728	2.14841e-08	AGAP004469-RA	AGAP004469	2R	56727502	56729363	retinal degeneration b beta	-0.296572	-0.557684	-0.287488	-0.548601	5.793e-06	2.24413e-08	2.44669e-05	1.21906e-08	0
CUST_12668_PI	0.559053	86.3993	2.15888e-08	AGAP009446-RA	AGAP009446	3R	33539496	33541618	sodium hydrogen exchanger 8	0.389514	0.236917	0.713071	0.560474	2.11824e-06	0.000358224	4.57995e-09	5.21621e-08	0
CUST_13334_PI	1.22459	86.312	2.17138e-08	AGAP010109-RA	AGAP010109	3R	49182656	49183063	pupal cuticle	-1.19342	-0.252437	-1.08558	-0.144597	5.55814e-09	0.012155	2.6011e-08	0.10963	0
CUST_9664_PI4	0.972161	86.1979	2.18786e-08	AGAP011049-RA	AGAP011049	3L	15766970	15772919	isoform b	0.52491	0.504604	1.16907	1.14876	3.31707e-05	7.32469e-05	1.13282e-08	1.04196e-08	0
CUST_4961_PI4	0.654535	86.1768	2.19093e-08	AGAP002960-RA	AGAP002960	2R	30130647	30132202	something about silencing protein 10	-0.336054	-0.134092	-0.881493	-0.679531	4.86995e-05	0.0406015	3.64745e-09	4.40793e-08	0
CUST_1540_PI4	0.544808	86.2032	2.18709e-08	AGAP006056-RA	AGAP006056	2L	25672651	25673946	sam hd domain protein	-0.31636	-0.43489	-0.403556	-0.522086	1.93975e-06	1.45357e-07	3.28361e-07	1.16277e-08	0
CUST_6342_PI4	0.474633	86.1809	2.19034e-08	AGAP003997-RC	AGAP003997	2R	47664455	47730436	casein kinase	-0.336135	-0.333321	-0.301675	-0.298862	4.03278e-08	1.16206e-07	3.45153e-07	2.2122e-07	0
CUST_1509_PI4	1.63315	86.1443	2.19565e-08	AGAP006028-RA	AGAP006028	2L	25363652	25434556	gaba receptor	1.00401	0.958598	1.86438	1.81897	7.23703e-06	1.40308e-05	1.14175e-08	1.34559e-08	0
CUST_10672_PI	1.40151	86.0666	2.20701e-08	AGAP012113-RA	AGAP012113	3L	37765069	37766262	ubiquitin carboxyl-terminal hydrolase isozyme l3	-1.00793	-0.915476	-0.675952	-0.583494	9.66918e-09	4.5962e-08	1.24092e-06	4.49695e-06	0
CUST_2112_PI4	1.82925	85.9574	2.22307e-08	AGAP006614-RA	AGAP006614	2L	34738576	34739707	transcription factor btf3	1.30092	1.26161	1.05173	1.01242	2.56515e-08	5.19032e-08	3.82035e-07	4.80017e-07	1
CUST_2532_PI4	1.51843	85.9036	2.23104e-08	AGAP007006-RA	AGAP007006	2L	40730490	40759895	n/a	1.12067	1.02416	1.14934	1.05284	6.13082e-08	2.15084e-07	6.04338e-08	1.39294e-07	1
CUST_11301_PI	0.507805	85.9017	2.23132e-08	AGAP008006-RA	AGAP008006	3R	4009436	4011846	hepatoma-derived gf	-0.377863	-0.326739	-0.469114	-0.41799	1.65504e-07	1.26618e-06	2.44353e-08	6.80363e-08	0
CUST_9057_PI4	1.64086	85.8108	2.24487e-08	AGAP010389-RA	AGAP010389	3L	2468058	2470164	sulfate transporter	-0.964501	-1.32538	-1.03886	-1.39974	9.86982e-07	3.70866e-08	5.36083e-07	1.83082e-08	0
CUST_10687_PI	1.03219	85.821	2.24334e-08	AGAP012128-RA	AGAP012128	3L	37928306	37930619	AGAP012128-PA [Anopheles gambiae str. PEST]	0.875153	0.452952	1.18233	0.760126	9.5875e-08	0.000118628	5.36391e-09	5.54011e-07	0
CUST_3757_PI4	2.21126	85.7884	2.24821e-08	AGAP002093-RA	AGAP002093	2R	15233478	15252328	cation proton antiporter	-1.51009	-1.59858	-1.27805	-1.36654	5.46546e-08	3.45549e-08	4.04837e-07	1.80013e-07	1
CUST_10045_PI	0.465689	85.6815	2.26429e-08	AGAP011449-RA	AGAP011449	3L	24781598	24786212	integrator complex subunit 8	-0.213331	-0.394228	-0.339583	-0.520481	3.92791e-05	2.35911e-07	1.16834e-06	4.85258e-09	0
CUST_13767_PI	1.18282	85.5651	2.28195e-08	AGAP012642-RA	AGAP012642	UNKN	22120840	22121563	anopheles gambiae pest agap012642-pa	-0.892044	-0.770447	-0.990709	-0.869112	8.04319e-08	5.25014e-07	3.32288e-08	1.23112e-07	0
CUST_13157_PI	0.648835	85.5785	2.2799e-08	AGAP009932-RA	AGAP009932	3R	45442323	45479458	poor isoform c	0.456204	0.41509	0.657613	0.616499	6.01771e-07	3.47039e-06	2.40364e-08	3.10106e-08	0
CUST_3642_PI4	1.43164	85.4735	2.29595e-08	AGAP002036-RA	AGAP002036	2R	14119307	14124417	zinc finger fyve domain-containing protein 1-like	0.683689	1.05789	1.36416	1.73835	6.93713e-05	1.43368e-06	9.22671e-08	4.62672e-09	0
CUST_7675_PI4	0.590646	85.4635	2.29748e-08	AGAP003439-RH	AGAP003439	2R	37723747	37763186	tpa: mod -	-0.400547	-0.433254	-0.427295	-0.460003	1.59239e-07	2.12065e-07	2.46588e-07	5.58593e-08	0
CUST_3703_PI4	0.717519	85.4049	2.30651e-08	AGAP002074-RA	AGAP002074	2R	14821998	14823625	AGAP002074-PA [Anopheles gambiae str. PEST]	-0.372293	-0.603236	-0.48337	-0.714313	6.1542e-06	1.12332e-07	1.22579e-06	8.52949e-09	0
CUST_261_PI42	1.19496	85.308	2.32151e-08	AGAP004902-RA	AGAP004902	2L	5719844	5759970	down syndrome cell adhesion molecule	0.802411	0.823986	1.12662	1.1482	9.40522e-07	9.14886e-07	2.99389e-08	2.11193e-08	0
CUST_2178_PI4	1.24499	85.2494	2.33064e-08	AGAP006670-RA	AGAP006670	2L	36631439	36633347	gamma-glutamyl hydrolase	-0.886677	-0.808566	-1.21836	-1.14025	4.28689e-07	2.35051e-06	2.76115e-08	3.7303e-08	0
CUST_11996_PI	0.620832	85.2762	2.32645e-08	AGAP008755-RA	AGAP008755	3R	17098725	17122501	connector of kinase to ap- isoform a	0.394571	0.326658	0.745342	0.677428	4.57638e-06	6.80628e-05	1.2295e-08	1.99724e-08	0
CUST_13940_PI	0.843657	85.2147	2.33607e-08	AGAP012834-RA	AGAP012834	UNKN	33065806	33066575	anopheles gambiae pest agap012834-pa	-0.549842	-0.633593	-0.63923	-0.722981	4.62225e-07	1.36139e-07	1.23512e-07	2.65843e-08	0
CUST_6536_PI4	1.32654	85.13	2.34937e-08	AGAP001154-RA	AGAP001154	2R	629169	630390	swi snf-related matrix-associated actin-dependent regulator of chromatin subfamily b member 1	-0.931604	-0.93166	-1.08597	-1.08603	2.23002e-07	2.87667e-07	5.33522e-08	4.67356e-08	0
CUST_2457_PI4	2.16505	85.0038	2.36937e-08	AGAP006936-RA	AGAP006936	2L	40157852	40161112	mitochondrial cytochrome c1	1.20113	1.74279	1.65658	2.19824	5.7585e-06	1.17758e-07	2.05318e-07	8.53011e-09	0
CUST_11422_PI	0.61847	85.0092	2.36851e-08	AGAP008136-RA	AGAP008136	3R	6050821	6053266	peptidyl-prolyl cis-trans isomerase cyp6	-0.429019	-0.440052	-0.498315	-0.509349	2.02766e-07	5.1866e-07	1.34401e-07	4.97297e-08	0
CUST_3117_PI4	0.888569	84.9534	2.3774e-08	AGAP007566-RA	AGAP007566	2L	47727036	47727878	dna-repair protein complementing xp-a	-0.463213	-0.751886	-0.561475	-0.850148	5.75628e-06	4.80395e-08	1.14855e-06	9.70079e-09	0
CUST_5274_PI4	0.843034	84.9138	2.38375e-08	AGAP003146-RA	AGAP003146	2R	33352080	33354863	ral interacting protein	-0.516048	-0.666413	-0.498867	-0.649232	3.83387e-07	3.32437e-08	7.89257e-07	3.66174e-08	0
CUST_2656_PI4	0.711958	84.9085	2.38459e-08	AGAP007125-RA	AGAP007125	2L	43064656	43066267	wd-repeat protein	-0.2911	-0.411971	-0.79352	-0.91439	0.000418313	3.68057e-05	3.92939e-08	4.92197e-09	0
CUST_1850_PI4	0.672434	84.9123	2.38399e-08	AGAP006375-RA	AGAP006375	2L	30676928	30678569	AGAP006375-PA [Anopheles gambiae str. PEST]	-0.469456	-0.481318	-0.45889	-0.470752	7.98907e-08	1.54883e-07	2.60716e-07	1.15409e-07	0
CUST_6681_PI4	0.768226	84.8522	2.39364e-08	AGAP004209-RA	AGAP004209	2R	51883020	51900271	isoform a	0.458519	0.493131	0.828321	0.862932	8.37328e-06	5.79611e-06	2.19331e-08	1.11247e-08	0
CUST_13018_PI	2.15898	84.8384	2.39586e-08	AGAP009800-RA	AGAP009800	3R	43652389	43653373	rpa-interacting protein alpha	-1.24604	-1.76147	-1.16982	-1.68526	7.4248e-07	1.87687e-08	1.63178e-06	2.90358e-08	1
CUST_8904_PI4	1.37576	84.7883	2.40396e-08	AGAP000497-RA	AGAP000497	X	8757364	8758494	AGAP000497-PA [Anopheles gambiae str. PEST]	-0.860392	-1.07302	-0.892992	-1.10562	4.19793e-07	5.3577e-08	4.01281e-07	3.1632e-08	0
CUST_720_PI42	1.07203	84.8091	2.4006e-08	AGAP005296-RA	AGAP005296	2L	13802954	13804177	isoform i	-0.673338	-0.833677	-0.702514	-0.862853	3.93901e-07	6.32273e-08	4.1189e-07	3.25395e-08	0
CUST_12960_PI	1.04459	84.8224	2.39845e-08	AGAP009742-RA	AGAP009742	3R	42063124	42067701	serine arginine rich splicing factor	0.91811	0.444696	1.14282	0.669404	3.70967e-08	0.000182018	1.11435e-08	1.84064e-06	0
CUST_1394_PI4	2.19707	84.6596	2.4249e-08	AGAP005924-RA	AGAP005924	2L	23696611	23701029	shaker cognate isoform h	1.50722	1.38948	2.29763	2.17989	1.31432e-06	3.44977e-06	1.47401e-08	2.50733e-08	0
CUST_12474_PI	0.814824	84.668	2.42353e-08	AGAP009248-RA	AGAP009248	3R	29566255	29581665	defective proboscis extension	0.604881	0.539655	0.522241	0.457014	2.28207e-08	1.564e-07	2.23817e-07	6.58914e-07	0
CUST_9161_PI4	0.605807	84.6832	2.42105e-08	AGAP010494-RA	AGAP010494	3L	5038382	5040456	par-6 gamma	-0.4107	-0.440184	-0.478264	-0.507748	2.89814e-07	2.8395e-07	1.14638e-07	3.89335e-08	0
CUST_10936_PI	1.24788	84.6379	2.42847e-08	AGAP012380-RA	AGAP012380	3L	41351107	41351538	small nuclear ribonucleoprotein sm d3	-0.884855	-0.879038	-0.923905	-0.918088	1.10751e-07	1.64276e-07	9.50277e-08	8.61394e-08	0
CUST_13977_PI	2.88544	84.568	2.43993e-08	AGAP012871-RA	AGAP012871	UNKN	35222596	35222803	histone h2b	-1.73853	-2.27336	-1.37098	-1.90581	2.24916e-07	1.19586e-08	2.93526e-06	8.42527e-08	1
CUST_1910_PI4	0.45706	84.5779	2.4383e-08	AGAP006428-RA	AGAP006428	2L	31758315	31761734	phd finger domain	-0.283405	-0.244916	-0.545324	-0.506835	5.76792e-06	7.00188e-05	1.67867e-08	1.77238e-08	0
CUST_3394_PI4	0.805218	84.4774	2.45492e-08	AGAP001793-RA	AGAP001793	2R	10522413	10523849	serine threonine-protein kinase 6	-0.562418	-0.57179	-0.49087	-0.500243	4.5664e-08	1.02215e-07	5.37819e-07	2.50357e-07	0
CUST_2662_PI4	0.76209	84.4942	2.45214e-08	AGAP007131-RA	AGAP007131	2L	43139088	43142599	clathrin-associated protein	0.606917	0.458712	0.651812	0.503607	3.54272e-08	2.47902e-06	5.63133e-08	4.47547e-07	0
CUST_12198_PI	1.34499	84.4559	2.45849e-08	AGAP008963-RA	AGAP008963	3R	22246066	22247068	maltase 1	-0.879855	-0.994603	-0.666251	-0.780999	5.00708e-08	4.21699e-08	3.15573e-06	3.00315e-07	0
CUST_7154_PI4	1.10705	84.4573	2.45825e-08	AGAP004559-RD	AGAP004559	2R	57595300	57600255	ras-related protein rab-11a	-0.783031	-0.772121	-0.910545	-0.899635	2.04599e-07	3.68907e-07	6.05216e-08	5.43683e-08	0
CUST_446_PI42	0.928049	84.4383	2.46142e-08	AGAP005070-RA	AGAP005070	2L	9483269	9485404	zinc finger cchc domain-containing protein 8	-0.664883	-0.605611	-0.893882	-0.834609	4.51846e-07	1.39662e-06	1.98834e-08	4.00962e-08	0
CUST_724_PI42	2.21266	84.4103	2.46608e-08	AGAP005300-RB	AGAP005300	2L	13816597	13858982	segmentation protein cap n collar	1.5971	1.4866	1.96473	1.85423	2.46829e-07	6.5576e-07	3.08494e-08	5.3047e-08	1
CUST_10116_PI	1.0396	84.3596	2.47455e-08	AGAP011521-RA	AGAP011521	3L	26438289	26438798	28 kda heat- and acid-stable phosphoprotein	0.75594	0.684577	0.554253	0.48289	1.3282e-08	8.82145e-08	8.71547e-07	2.42558e-06	0
CUST_13998_PI	3.05224	84.3162	2.48183e-08	AGAP012894-RA	AGAP012894	UNKN	37136935	37137309	histone h2b	-1.8844	-2.37684	-1.54406	-2.03651	1.89828e-07	1.599e-08	1.77126e-06	8.55478e-08	1
CUST_6934_PI4	1.47261	84.3523	2.47577e-08	AGAP001512-RA	AGAP001512	2R	5728455	5733573	glutamate cysteine ligase	0.0669594	1.46803	-0.0277865	1.37328	0.539995	1.35875e-08	0.803549	2.43597e-08	0
CUST_10658_PI	1.19563	84.3537	2.47554e-08	AGAP012099-RA	AGAP012099	3L	37640554	37641237	inositol polyphosphate multikinase	1.18119	0.181134	1.22014	0.220084	1.16432e-08	0.069196	1.35262e-08	0.0286461	0
CUST_9787_PI4	0.579655	84.346	2.47684e-08	AGAP011173-RA	AGAP011173	3L	18232192	18233841	ribosomal protein l11	-0.388857	-0.403592	-0.536858	-0.551592	8.06058e-07	1.11762e-06	5.02857e-08	2.41065e-08	0
CUST_5476_PI4	2.65926	84.2505	2.4929e-08	AGAP013400-RA	AGAP013400	2R	36156415	36161295	isoform b	-1.91172	-1.84729	-1.97887	-1.91444	9.642e-08	1.69441e-07	7.94478e-08	1.04472e-07	1
CUST_13735_PI	1.10146	84.29	2.48624e-08	AGAP012602-RA	AGAP012602	UNKN	19136051	19136398	anopheles gambiae pest agap012602-pa	-0.70099	-0.84734	-0.639007	-0.785357	2.01022e-07	3.01711e-08	6.65223e-07	6.37073e-08	0
CUST_7115_PI4	0.902201	84.2722	2.48925e-08	AGAP004495-RA	AGAP004495	2R	57070098	57071089	rcc1 domain containing 1	-0.642538	-0.633281	-0.650733	-0.641476	8.91635e-08	1.62668e-07	1.20699e-07	1.11674e-07	0
CUST_1349_PI4	0.541824	84.255	2.49214e-08	AGAP005884-RB	AGAP005884	2L	23144468	23152286	sphingomyelin synthetase	-0.353963	-0.408278	-0.393871	-0.448185	3.15907e-07	2.13032e-07	3.14771e-07	3.79985e-08	0
CUST_11404_PI	0.509952	84.2933	2.4857e-08	AGAP008115-RA	AGAP008115	3R	5862294	5868282	AGAP008115-PA [Anopheles gambiae str. PEST]	0.311225	0.306695	0.574148	0.569618	7.10868e-06	1.49416e-05	1.88948e-08	1.40496e-08	0
CUST_14055_PI	0.451864	84.2718	2.48931e-08	AGAP002820-RA	AGAP002820	2R	27969232	27973142	tipe protein	0.30161	0.294634	0.464099	0.457123	1.37252e-06	4.43809e-06	3.35794e-08	2.17803e-08	0
CUST_6325_PI4	3.12637	84.1813	2.50463e-08	AGAP003977-RA	AGAP003977	2R	47435356	47436606	fed tick salivary protein 10	-1.3147	-1.81154	0.867975	0.371138	9.97692e-07	3.51338e-08	7.06938e-05	0.0256186	0
CUST_2886_PI4	1.24815	84.1972	2.50192e-08	AGAP007333-RA	AGAP007333	2L	45610298	45634574	ribosomal protein s6 kinase	1.19151	0.371724	1.19086	0.371065	9.03055e-09	0.00125855	1.38196e-08	0.00110071	0
CUST_11053_PI	1.38592	84.1348	2.51253e-08	AGAP007758-RA	AGAP007758	3R	317615	323910	leucine-rich transmembrane	-1.15439	-0.765633	-1.1988	-0.810045	2.2898e-08	3.123e-06	2.44405e-08	1.3607e-06	0
CUST_9374_PI4	1.31273	84.1598	2.50829e-08	AGAP010729-RA	AGAP010729	3L	9011771	9012886	protein fra10ac1 homolog	-0.995108	-0.851232	-1.08692	-0.943046	7.45457e-08	5.8581e-07	4.02998e-08	1.60203e-07	0
CUST_4839_PI4	3.54478	84.1077	2.51717e-08	AGAP002875-RA	AGAP002875	2R	28565904	28569281	AGAP002875-PA [Anopheles gambiae str. PEST]	-2.80884	-2.10922	-2.33234	-1.63272	1.05451e-08	2.93495e-07	9.76654e-08	4.09554e-06	0
CUST_5985_PI4	0.420762	84.1158	2.51579e-08	AGAP003709-RF	AGAP003709	2R	42216448	42281085	isoform e	0.224177	0.254645	0.473056	0.503524	3.22391e-05	2.01397e-05	2.90794e-08	8.56641e-09	0
CUST_3407_PI4	0.767779	84.0448	2.52794e-08	AGAP001818-RA	AGAP001818	2R	10867987	10869000	upf0568 protein c14orf166-like protein	-0.674672	-0.341803	-0.806858	-0.473989	3.64571e-08	7.3976e-05	9.27485e-09	2.18473e-06	0
CUST_12824_PI	1.84438	83.9005	2.55286e-08	AGAP009602-RA	AGAP009602	3R	36953753	36954686	lethal 35di	1.2682	1.33658	1.35171	1.42009	1.86232e-07	1.27015e-07	1.1222e-07	5.90911e-08	1
CUST_7194_PI4	1.19354	83.9092	2.55134e-08	AGAP001529-RA	AGAP001529	2R	5859973	5861278	cg4038 cg4038-pa	-0.817636	-0.753053	-1.25229	-1.1877	1.2647e-06	4.64199e-06	1.91927e-08	2.67282e-08	0
CUST_2848_PI4	1.15024	83.9061	2.55187e-08	AGAP007297-RA	AGAP007297	2L	45066291	45067164	lethal neo18	0.774128	0.838697	0.916853	0.981422	3.97006e-07	2.31264e-07	8.69954e-08	3.42738e-08	0
CUST_533_PI42	0.854274	83.9165	2.55008e-08	AGAP005141-RA	AGAP005141	2L	10468015	10469971	AGAP005141-PA [Anopheles gambiae str. PEST]	-0.506446	-0.684014	-0.580078	-0.757646	1.3121e-06	6.3242e-08	3.84656e-07	1.79692e-08	0
CUST_6446_PI4	1.46183	83.8801	2.55639e-08	AGAP004063-RA	AGAP004063	2R	49275930	49277056	mediator complex subunit 4	-1.07838	-0.985764	-1.1266	-1.03398	7.86478e-08	2.67596e-07	6.16881e-08	1.40977e-07	0
CUST_2489_PI4	1.0042	83.8	2.57038e-08	AGAP006966-RB	AGAP006966	2L	40286596	40291145	4-aminobutyrate aminotransferase	0.81468	0.105091	1.39232	0.68273	6.16136e-07	0.259731	2.35075e-09	4.65986e-06	0
CUST_962_PI42	0.924557	83.8255	2.56592e-08	AGAP005522-RA	AGAP005522	2L	16608769	16609635	transcription initiation factor tfiid subunit 11	-0.624949	-0.680623	-0.656516	-0.712191	1.74649e-07	1.95668e-07	2.89706e-07	6.30481e-08	0
CUST_13696_PI	3.0075	83.7186	2.58467e-08	AGAP012555-RA	AGAP012555	UNKN	15799447	15799732	histone	-1.85824	-2.34464	-1.55059	-2.03699	2.10293e-07	1.78187e-08	1.62475e-06	8.13405e-08	1
CUST_11911_PI	0.55659	83.7152	2.58528e-08	AGAP008670-RA	AGAP008670	3R	14647699	14649134	ppargamma constitutive coactivator 1	-0.329515	-0.444955	-0.38632	-0.50176	1.23243e-06	1.22528e-07	5.68479e-07	1.85356e-08	0
CUST_4934_PI4	1.0851	83.6051	2.60477e-08	AGAP002935-RA	AGAP002935	2R	29839372	29840708	eukaryotic translation initiation factor 3 subunit f	-0.710694	-0.740059	-1.06377	-1.09313	1.73062e-06	1.69642e-06	3.29742e-08	1.92696e-08	0
CUST_3074_PI4	1.08214	83.5764	2.60986e-08	AGAP007525-RA	AGAP007525	2L	47194890	47223805	coronin-2b-like isoform 3	0.844308	0.660893	0.990573	0.807158	8.80861e-08	2.05374e-06	2.53294e-08	1.8325e-07	0
CUST_3318_PI4	0.975119	83.5011	2.62333e-08	AGAP005285-RA	AGAP005285	2L	13637835	13658562	n/a	0.692201	0.675089	0.81857	0.801459	2.09106e-07	6.62208e-07	8.13419e-08	6.05758e-08	0
CUST_11058_PI	0.434361	83.5225	2.61949e-08	AGAP007763-RA	AGAP007763	3R	483004	483848	AGAP007763-PA [Anopheles gambiae str. PEST]	0.302032	0.283325	0.433079	0.414372	6.58512e-07	4.20933e-06	4.43244e-08	3.34948e-08	0
CUST_8782_PI4	3.06947	83.4098	2.63976e-08	AGAP000399-RA	AGAP000399	X	7252391	7270283	heterogeneous nuclear ribonucleoprotein	2.31283	2.01732	2.25909	1.96358	4.23826e-08	3.09032e-07	8.95266e-08	3.2025e-07	1
CUST_1270_PI4	0.905241	83.4001	2.64151e-08	AGAP005802-RA	AGAP005802	2L	21199038	21200529	60s ribosomal protein l8	-0.456177	-0.697565	-0.809399	-1.05079	3.40185e-05	7.47566e-07	1.49726e-07	6.0533e-09	0
CUST_9093_PI4	0.649824	83.3972	2.64204e-08	AGAP010426-RA	AGAP010426	3L	3167933	3170606	general transcription factor 3c polypeptide 3	-0.396454	-0.514673	-0.410868	-0.529087	5.13243e-07	8.1591e-08	9.38922e-07	3.28688e-08	0
CUST_7419_PI4	3.87474	83.3616	2.64848e-08	AGAP001594-RA	AGAP001594	2R	6556959	6559112	isoform b	1.96639	3.33304	2.1606	3.52725	6.63419e-06	2.46799e-08	2.7031e-06	1.26276e-08	0
CUST_9719_PI4	1.95197	83.3186	2.65629e-08	AGAP011104-RA	AGAP011104	3L	16990272	16991898	AGAP011104-PA [Anopheles gambiae str. PEST]	1.41973	1.28912	1.05543	0.924821	1.62566e-08	5.8972e-08	5.24973e-07	1.92834e-06	0
CUST_11695_PI	0.781769	83.2887	2.66174e-08	AGAP008431-RA	AGAP008431	3R	10610688	10611570	rna polymerase ii-associated protein 2	-0.528795	-0.552693	-0.690256	-0.714154	6.60182e-07	5.77567e-07	5.08416e-08	2.88719e-08	0
CUST_13840_PI	0.777656	83.3191	2.6562e-08	AGAP012721-RA	AGAP012721	UNKN	25122680	25123410	ntkl-binding protein 1	-0.578038	-0.519923	-0.560674	-0.502559	4.39459e-08	3.52201e-07	1.54903e-07	3.02182e-07	0
CUST_2088_PI4	1.19792	83.2514	2.66854e-08	AGAP006594-RB	AGAP006594	2L	34528609	34533710	sodium sialic acid	0.871916	0.800956	0.689565	0.618604	2.08573e-08	8.30885e-08	4.26399e-07	1.08797e-06	0
CUST_3226_PI4	0.540019	83.2401	2.6706e-08	AGAP007664-RA	AGAP007664	2L	48862290	48863652	cg18266-pa	-0.375467	-0.386845	-0.40703	-0.418408	1.54651e-07	3.51469e-07	2.02285e-07	7.54542e-08	0
CUST_12899_PI	0.45836	83.2291	2.67262e-08	AGAP009677-RA	AGAP009677	3R	38306520	38314791	chm	-0.256062	-0.362403	-0.370913	-0.477254	5.39074e-06	4.04657e-07	3.14888e-07	1.01669e-08	0
CUST_6893_PI4	0.987047	83.1837	2.68096e-08	AGAP004348-RA	AGAP004348	2R	54927911	54933639	polypeptide of 976 aa	-0.564381	-0.655617	-1.03967	-1.13091	1.37314e-05	4.88321e-06	3.45981e-08	1.00704e-08	0
DETOX_543_PI4	1.85571	83.116	2.69345e-08	AGAP004248-RA	AGAP004248	2R	53209757	53211971	GPX1 - Glutathione dependent peroxidase; target probed by LSTM-AGAM-DETOX V3 probe agam-detox-1B23; alternative detox probe for AG_DETOX_P181	1.02199	1.14804	-0.0178347	0.108215	2.56197e-08	1.315e-08	0.837692	0.214218	0
CUST_13837_PI	1.44972	83.1589	2.68552e-08	AGAP012718-RA	AGAP012718	UNKN	25040603	25041993	proline oxidase	0.802546	1.04085	1.41429	1.65259	1.55148e-05	1.69877e-06	6.18378e-08	8.35277e-09	0
CUST_11683_PI	1.02239	83.0763	2.70079e-08	AGAP008417-RA	AGAP008417	3R	10551394	10553107	cyclin h	-0.686273	-0.751302	-0.785565	-0.850594	3.58307e-07	1.87188e-07	1.14773e-07	3.97875e-08	0
CUST_13130_PI	0.95989	83.098	2.69678e-08	AGAP009907-RA	AGAP009907	3R	45186831	45189277	leukotriene a-4 hydrolase	-0.421082	-0.513723	-1.11402	-1.20666	0.000299204	6.79491e-05	2.17852e-08	7.38976e-09	0
CUST_9318_PI4	0.928218	83.0893	2.69839e-08	AGAP010670-RA	AGAP010670	3L	8197740	8201360	dead box atp-dependent rna helicase	-0.65116	-0.587339	-0.955482	-0.891661	8.85317e-07	3.82574e-06	1.98578e-08	3.45449e-08	0
CUST_2706_PI4	1.98004	83.0214	2.71099e-08	AGAP007169-RA	AGAP007169	2L	43781440	43811210	p53 regulated pa26 nuclear protein sestrin	1.44948	1.17778	2.10707	1.83537	6.357e-07	6.50369e-06	1.22494e-08	5.28484e-08	0
DETOX_25_PI42	1.02299	83.0157	2.71205e-08	AGAP007917-RA	AGAP007917	3R	2787755	2792436	ABCC12 - ABC transporter; target probed by LSTM-AGAM-DETOX V3 probe agam-detox-1O21	0.670795	0.685727	0.315373	0.330305	1.10108e-08	2.85273e-08	8.6643e-05	3.12845e-05	0
CUST_132_PI42	1.76182	82.958	2.72284e-08	AGAP004788-RA	AGAP004788	2L	3573654	3574167	stretch regulated skeletal muscle	1.15574	1.32716	1.23898	1.41039	3.50427e-07	8.45657e-08	1.80121e-07	4.12163e-08	1
CUST_3974_PI4	0.777023	82.9886	2.71711e-08	AGAP002265-RB	AGAP002265	2R	18375536	18378087	srp54 cg4602-pa	-0.665494	-0.401101	-0.664613	-0.400221	1.57311e-08	5.88282e-06	2.59906e-08	4.73926e-06	0
CUST_14_PI422	1.60783	82.911	2.73165e-08	AGAP004686-RB	AGAP004686	2L	742004	747057	AGAP004686-PA [Anopheles gambiae str. PEST]	-0.918755	-1.31247	-1.05456	-1.44827	2.03783e-06	5.94211e-08	6.46511e-07	1.66827e-08	0
CUST_13660_PI	0.650175	82.9233	2.72934e-08	AGAP012517-RA	AGAP012517	UNKN	10382698	10383513	deleted in a mouse model of primary ciliary dyskinesia	-0.45088	-0.429248	-0.638445	-0.616813	8.03771e-07	2.11317e-06	2.84753e-08	3.23148e-08	0
CUST_6819_PI4	0.933943	82.8073	2.75123e-08	AGAP004280-RA	AGAP004280	2R	53722341	53797624	groucho protein (enhancer of split)	0.754955	0.546391	0.816189	0.607624	3.59768e-08	4.00975e-06	5.4322e-08	6.31197e-07	0
CUST_10205_PI	1.56741	82.7638	2.75947e-08	AGAP011621-RA	AGAP011621	3L	30043163	30043516	retina aberrant in pattern	-1.08547	-1.13071	-1.09025	-1.1355	1.3108e-07	1.14799e-07	1.71254e-07	9.31005e-08	1
CUST_8923_PI4	1.4438	82.7193	2.76795e-08	AGAP000529-RA	AGAP000529	X	9483283	9488015	vacuolar protein sorting vps16	1.08584	0.936937	0.919596	0.770688	1.955e-08	2.8653e-07	3.50774e-07	1.27038e-06	0
CUST_711_PI42	0.602771	82.602	2.79045e-08	AGAP005290-RA	AGAP005290	2L	13721263	13730958	zfy26_drome ame: full=zinc finger fyve domain-containing protein 26 homolog	-0.49018	-0.346519	-0.544771	-0.40111	4.85443e-08	2.89342e-06	2.14849e-08	5.17433e-07	0
CUST_2613_PI4	0.750199	82.5754	2.79559e-08	AGAP007085-RA	AGAP007085	2L	42282976	42286267	transmembrane protein 135	-0.0302009	-0.442325	0.574972	0.162847	0.4948	4.61118e-07	2.57028e-08	0.00299689	0
CUST_728_PI42	1.48873	82.5048	2.80925e-08	AGAP005302-RA	AGAP005302	2L	13875283	13877433	gtp-binding protein di-ras2-like	1.102	0.952566	1.40945	1.26001	2.66602e-07	1.78751e-06	2.52088e-08	7.27138e-08	0
CUST_4038_PI4	1.19775	82.4315	2.82353e-08	AGAP002321-RA	AGAP002321	2R	19518880	19532204	n/a	0.871331	0.803471	1.04402	0.976156	2.11598e-07	7.6587e-07	4.38875e-08	7.38506e-08	0
CUST_7173_PI4	2.80696	82.3541	2.8387e-08	AGAP004572-RB	AGAP004572	2R	57680609	57695450	fatty acid desaturase 2	1.68972	1.57174	0.091741	-0.0262328	1.34717e-08	3.53993e-08	0.485149	0.839254	0
CUST_3195_PI4	1.58942	82.3667	2.83621e-08	AGAP007635-RA	AGAP007635	2L	48514447	48515417	60s ribosomal protein l7	-1.17512	-0.985356	-1.59277	-1.40301	3.98403e-07	3.18008e-06	1.74186e-08	6.41508e-08	0
CUST_2283_PI4	1.56195	82.3341	2.84263e-08	AGAP006771-RA	AGAP006771	2L	38076293	38091235	AGAP006771-PA [Anopheles gambiae str. PEST]	1.09091	1.11782	1.08232	1.10923	1.14508e-07	1.22917e-07	1.75127e-07	1.12234e-07	1
CUST_6892_PI4	1.02393	82.344	2.84067e-08	AGAP013385-RA	AGAP013385	2R	54834149	54835343	isoform a	-0.68248	-0.589897	-1.16691	-1.07433	3.48773e-06	1.63061e-05	1.1213e-08	2.72864e-08	0
CUST_12003_PI	0.741061	82.3191	2.84558e-08	AGAP008762-RA	AGAP008762	3R	17144470	17150005	camp-responsive element-binding 2-like	0.505531	0.531032	0.613303	0.638804	4.20085e-07	4.01933e-07	8.32958e-08	4.03206e-08	0
CUST_5780_PI4	1.47723	82.2369	2.86183e-08	AGAP003576-RA	AGAP003576	2R	40087271	40092100	transportin-serine arginine rich	-0.917485	-1.133	-0.679251	-0.894761	1.14427e-07	2.14291e-08	5.28794e-06	2.01268e-07	0
CUST_5837_PI4	2.25018	82.1328	2.88259e-08	AGAP003610-RA	AGAP003610	2R	40488669	40496422	n/a	0.513898	2.11822	1.0728	2.67713	0.0141314	6.1777e-08	6.76295e-05	4.2441e-09	0
CUST_9069_PI4	0.953033	82.1368	2.88179e-08	AGAP010401-RA	AGAP010401	3L	2715262	2716410	dimethylaniline monooxygenase	-0.715559	-0.629475	-0.71862	-0.632536	5.29174e-08	4.84032e-07	1.14535e-07	2.9166e-07	0
CUST_7541_PI4	0.564587	82.1695	2.87525e-08	AGAP001707-RA	AGAP001707	2R	8840695	8843819	serine protease	-0.481308	-0.292253	-0.522403	-0.333348	2.48234e-08	1.5355e-05	3.27618e-08	2.15287e-06	0
CUST_2337_PI4	0.350511	82.1578	2.87758e-08	AGAP006825-RA	AGAP006825	2L	38996806	39030002	isoform e	0.27007	0.187039	0.392284	0.309253	3.0813e-07	4.14239e-05	1.73975e-08	1.13845e-07	0
CUST_977_PI42	0.435821	82.1134	2.88647e-08	AGAP005533-RA	AGAP005533	2L	16670854	16684143	n/a	-0.198993	-0.254393	-0.491612	-0.547012	0.000160613	4.53248e-05	4.85091e-08	7.04692e-09	0
DETOX_426_PI4	1.94922	81.9875	2.91183e-08	AY745224	AGAP013511	2R	36318188	36325675	CYP6AG2 - Cytochrome P450 monooxygenase; target probed by LSTM-AGAM-DETOX V3 probe agam-detox-1E15; alternative detox probe for AG_DETOX_P142	1.18919	1.51589	0.893594	1.22029	1.74463e-07	1.52366e-08	4.61596e-06	1.49466e-07	0
CUST_7383_PI4	0.773252	81.9863	2.91207e-08	AGAP001581-RA	AGAP001581	2R	6447644	6451539	isoform a	0.461249	0.604526	0.601668	0.744945	2.10832e-06	2.85963e-07	3.01039e-07	1.65411e-08	0
CUST_9394_PI4	0.698624	81.992	2.91092e-08	AGAP010751-RA	AGAP010751	3L	9821899	9823373	zinc finger protein	-0.345348	-0.531649	-0.638878	-0.825178	4.35587e-05	1.48908e-06	2.08234e-07	6.47568e-09	0
CUST_10509_PI	1.04874	81.9064	2.92831e-08	AGAP011945-RA	AGAP011945	3L	35474000	35474831	tpa_inf: alsin	0.613464	0.758429	0.99856	1.14353	8.44118e-06	1.07477e-06	5.40968e-08	1.10824e-08	0
CUST_13482_PI	0.837314	81.8037	2.94932e-08	AGAP010258-RA	AGAP010258	3R	51716563	51719983	kinesin light chain 1 and	-0.391271	-0.740257	-0.386705	-0.735691	1.05055e-05	2.11177e-08	2.04359e-05	1.58728e-08	0
CUST_8745_PI4	0.822097	81.7877	2.95261e-08	AGAP000385-RD	AGAP000385	X	7074832	7083087	AGAP000385-PA [Anopheles gambiae str. PEST]	0.633776	0.523613	0.632983	0.52282	4.41699e-08	4.80936e-07	6.04069e-08	4.21692e-07	0
CUST_7388_PI4	0.734903	81.7423	2.96196e-08	AGAP001585-RC	AGAP001585	2R	6479830	6482286	a chain structural studies of nucleoside analog and feedback inhibitor binding to drosophila melanogaster multisubstrate deoxyribonucleoside kinase	-0.562583	-0.45501	-0.691226	-0.583652	1.60672e-07	2.32438e-06	2.48948e-08	1.30271e-07	0
CUST_8259_PI4	0.839918	81.6997	2.97078e-08	AGAP000974-RA	AGAP000974	X	18736744	18770916	mind- isoform c	0.454744	0.407892	1.03119	0.984342	4.25855e-05	0.000177496	1.29822e-08	1.61716e-08	0
CUST_10765_PI	0.9891	81.6787	2.97514e-08	AGAP012209-RA	AGAP012209	3L	38794083	38797802	ecdysone receptor a	0.553007	0.513072	1.19274	1.15281	3.01986e-05	8.94992e-05	1.39907e-08	1.58999e-08	0
CUST_621_PI42	0.722184	81.5975	2.99205e-08	AGAP005215-RA	AGAP005215	2L	12409311	12410723	o-sialoglycoprotein endopeptidase	-0.525021	-0.475012	-0.667381	-0.617373	2.99382e-07	1.62232e-06	4.05744e-08	6.7144e-08	0
CUST_6305_PI4	2.95795	81.5458	3.00289e-08	AGAP003938-RB	AGAP003938	2R	46554946	46556602	AGAP003938-PB [Anopheles gambiae str. PEST]	0.598659	2.89361	0.733136	3.02809	0.0184606	1.75878e-08	0.00602661	1.03858e-08	0
CUST_2419_PI4	2.00164	81.5688	2.99806e-08	AGAP006901-RC	AGAP006901	2L	39704624	39749608	lim domain-binding protein	1.06995	1.59362	1.63752	2.1612	1.38916e-05	3.07166e-07	2.28655e-07	8.69472e-09	0
CUST_1469_PI4	1.55361	81.5698	2.99785e-08	AGAP005990-RA	AGAP005990	2L	24566607	24567981	glycolipid transfer protein domain-containing protein 1	-1.02359	-1.15889	-0.872076	-1.00738	1.0493e-07	4.92142e-08	1.0837e-06	1.64058e-07	0
CUST_2202_PI4	1.47478	81.5703	2.99775e-08	AGAP006696-RA	AGAP006696	2L	36781826	36783642	anopheles gambiae pest agap012715-pa	-1.09808	-0.978149	-1.20952	-1.08958	1.14424e-07	5.02681e-07	4.91656e-08	1.39511e-07	0
CUST_8891_PI4	0.761707	81.5368	3.00479e-08	AGAP000500-RC	AGAP000500	X	8780077	8799840	nadph-cytochrome p450 reductase	0.491995	0.54158	0.280267	0.329852	2.48821e-08	2.97094e-08	2.99443e-05	3.03477e-06	0
CUST_674_PI42	1.57066	81.5217	3.00794e-08	AGAP005253-RB	AGAP005253	2L	13206074	13208242	anopheles gambiae pest agap012638-pa	-0.919002	-1.27059	-1.00844	-1.36003	1.46104e-06	5.42527e-08	6.75465e-07	2.26901e-08	0
CUST_6187_PI4	0.844638	81.5271	3.00681e-08	AGAP003852-RA	AGAP003852	2R	44556542	44557651	snrna-activating protein complex subunit 3	-0.772609	-0.335522	-0.835172	-0.398086	1.65116e-08	0.000203479	1.84884e-08	2.67476e-05	0
CUST_9158_PI4	0.700683	81.5298	3.00626e-08	AGAP010491-RA	AGAP010491	3L	5028144	5031692	polycomb protein l	-0.26448	-0.44449	-0.737169	-0.917179	0.000952584	1.64062e-05	8.1358e-08	4.88511e-09	0
CUST_13584_PI	0.970142	81.3845	3.03696e-08	AGAP012434-RA	AGAP012434	UNKN	693250	702197	voltage-gated calcium channel alpha 1 subunit	0.671956	0.57783	1.06662	0.972498	1.53102e-06	1.28244e-05	1.85763e-08	3.63985e-08	0
CUST_7973_PI4	0.573899	81.3008	3.05482e-08	AGAP000773-RA	AGAP000773	X	13882785	13890371	single- isoform b	0.43479	0.37321	0.46692	0.40534	7.59408e-08	8.59818e-07	7.5462e-08	2.27588e-07	0
CUST_8496_PI4	0.40134	81.3437	3.04565e-08	AGAP000176-RA	AGAP000176	X	2965384	2966557	AGAP000176-PA [Anopheles gambiae str. PEST]	-0.257894	-0.305508	-0.222838	-0.270452	1.41261e-07	6.02339e-08	1.81965e-06	1.27043e-07	0
CUST_8076_PI4	0.720204	81.2594	3.0637e-08	AGAP000847-RA	AGAP000847	X	15618828	15688956	darkener of isoform s	0.483741	0.502404	0.663405	0.682068	9.34743e-07	1.31727e-06	6.48982e-08	3.03227e-08	0
CUST_33_PI422	3.26731	81.2486	3.06603e-08	AGAP004700-RB	AGAP004700	2L	2013634	2015127	spirit	-2.69121	-1.80709	-2.28238	-1.39826	1.01372e-08	9.14715e-07	7.24694e-08	1.20667e-05	0
CUST_12172_PI	1.15918	81.2017	3.07613e-08	AGAP008937-RA	AGAP008937	3R	21212405	21213442	polymerase i polypeptide d	-0.975773	-0.625707	-0.969106	-0.61904	1.91994e-08	4.21252e-06	3.82978e-08	3.45328e-06	0
CUST_13562_PI	1.78494	81.1457	3.08825e-08	AGAP008368-RA	AGAP008368	3R	10083049	10087589	tep2 protein	-0.911529	-0.150402	-2.43878	-1.67766	8.84432e-05	0.36736	3.36668e-09	2.03528e-07	0
CUST_5167_PI4	1.06945	81.1163	3.09463e-08	AGAP003106-RA	AGAP003106	2R	32439547	32443300	endothelin-converting enzyme 1	0.804489	0.661785	0.562475	0.419771	9.38347e-09	1.79266e-07	1.03157e-06	1.37182e-05	0
CUST_11064_PI	1.03093	81.0368	3.11197e-08	AGAP007769-RA	AGAP007769	3R	509235	510341	aaa atpase	-0.701474	-0.747394	-0.81173	-0.857649	3.83654e-07	2.53121e-07	1.02465e-07	4.83661e-08	0
CUST_10966_PI	1.21754	81.0158	3.11658e-08	AGAP012412-RA	AGAP012412	3L	41815484	41816680	ceramide glucosyltransferase	-0.708546	-0.978273	-0.86131	-1.13104	2.33938e-06	1.15641e-07	4.62469e-07	1.78381e-08	0
CUST_5795_PI4	2.0385	80.7979	3.16477e-08	AGAP001398-RA	AGAP001398	2R	4183804	4184912	isoform b	-0.779983	-1.76836	-0.131876	-1.12025	1.49316e-05	3.01605e-09	0.275056	4.13042e-07	0
CUST_2829_PI4	1.77982	80.8353	3.15642e-08	AGAP007279-RA	AGAP007279	2L	44979581	44984097	sumo ligase	1.28774	1.22373	1.39715	1.33313	1.45229e-07	3.29967e-07	7.72904e-08	1.13264e-07	1
CUST_1604_PI4	1.29182	80.7601	3.1732e-08	AGAP006115-RA	AGAP006115	2L	26874708	26886744	anion exchange protein slc4a2	0.9804	0.822978	1.15451	0.997089	1.36371e-07	1.66867e-06	4.25272e-08	1.5028e-07	0
CUST_3988_PI4	1.13378	80.7099	3.18447e-08	AGAP002272-RB	AGAP002272	2R	18416769	18456860	ankyrin unc44	0.341731	0.85136	1.00797	1.5176	0.00468931	2.4523e-06	4.11128e-07	3.51239e-09	0
CUST_5478_PI4	4.25428	80.6989	3.18693e-08	AGAP003331-RA	AGAP003331	2R	36112222	36122240	enolase-phosphatase e1	-3.15519	-2.85356	-3.18535	-2.88372	7.91263e-08	2.49009e-07	7.44222e-08	2.17816e-07	1
CUST_151_PI42	1.46863	80.6679	3.19393e-08	AGAP004804-RA	AGAP004804	2L	3749873	3750905	AGAP004804-PA [Anopheles gambiae str. PEST]	-0.960887	-1.09511	-1.14606	-1.28029	6.47656e-07	2.63401e-07	1.60388e-07	3.53193e-08	0
CUST_5084_PI4	2.04779	80.6065	3.2078e-08	AGAP003036-RA	AGAP003036	2R	31281776	31282954	histone deacetylase complex subunit sap18	-1.33621	-1.54639	-1.20708	-1.41725	1.8308e-07	4.3421e-08	6.51801e-07	1.04897e-07	1
CUST_5933_PI4	1.74725	80.5769	3.21452e-08	AGAP013323-RA	AGAP013323	2R	41323042	41323901	AGAP013070-PA [Anopheles gambiae str. PEST]	0.894671	1.43142	0.443583	0.980328	6.07966e-07	5.62317e-09	0.000726175	2.86552e-07	0
CUST_6726_PI4	1.04756	80.6163	3.20558e-08	AGAP001478-RA	AGAP001478	2R	5390305	5394755	nmda receptor 1	0.818694	0.583338	1.11337	0.878013	2.7661e-07	1.28438e-05	1.2762e-08	1.51199e-07	0
CUST_4279_PI4	2.48376	80.5332	3.22448e-08	AGAP002463-RA	AGAP002463	2R	21817458	21821369	suppressor of t-cell receptor signaling 1	1.63934	1.85492	1.43702	1.6526	1.36773e-07	4.4218e-08	7.1886e-07	1.40968e-07	1
CUST_9879_PI4	0.872272	80.5645	3.21735e-08	AGAP011280-RA	AGAP011280	3L	20524548	20526213	AGAP011280-PA [Anopheles gambiae str. PEST]	0.438396	0.641896	0.834171	1.03767	4.5836e-05	2.47552e-06	1.50792e-07	7.50287e-09	0
CUST_12301_PI	0.824337	80.5198	3.22753e-08	AGAP009068-RA	AGAP009068	3R	25405516	25407549	zinc finger protein	-0.511762	-0.645034	-0.472236	-0.605509	3.40758e-07	4.34997e-08	1.28839e-06	6.72848e-08	0
CUST_1287_PI4	0.371147	80.5178	3.22799e-08	AGAP005819-RA	AGAP005819	2L	21832968	21835239	AGAP005819-PA [Anopheles gambiae str. PEST]	-0.231715	-0.277595	-0.315378	-0.361257	1.70548e-06	7.29313e-07	1.83881e-07	2.16132e-08	0
CUST_6219_PI4	1.60194	80.4611	3.24097e-08	AGAP001422-RA	AGAP001422	2R	4743080	4744435	leucine-rich repeat-containing protein c10orf11-like protein	-0.813244	-1.24813	-0.22416	-0.659049	2.90332e-07	3.80915e-09	0.0193565	3.26979e-06	0
CUST_9290_PI4	1.16743	80.3908	3.25714e-08	AGAP010632-RA	AGAP010632	3L	7655312	7670345	myosin light chain kinase	0.814439	0.811176	0.610533	0.60727	3.19106e-08	6.14055e-08	1.33385e-06	1.0253e-06	0
CUST_3947_PI4	0.725929	80.332	3.27074e-08	AGAP002254-RA	AGAP002254	2R	18223833	18224551	cell cycle checkpoint protein rad1	-0.648477	-0.325139	-0.675611	-0.352273	1.67626e-08	5.45104e-05	2.69003e-08	1.60766e-05	0
CUST_13608_PI	1.51935	80.2894	3.28064e-08	AGAP012458-RA	AGAP012458	UNKN	3606927	3607684	anopheles gambiae pest agap012458-pa	1.15219	0.84888	1.66239	1.35908	5.40901e-07	1.50712e-05	1.14718e-08	9.90176e-08	0
CUST_9686_PI4	0.489977	80.289	3.28073e-08	AGAP011071-RA	AGAP011071	3L	16267696	16268050	anopheles gambiae pest agap012552-pa	-0.343874	-0.348964	-0.351103	-0.356192	1.24603e-07	3.12329e-07	2.9231e-07	1.35712e-07	0
CUST_13290_PI	0.821861	80.2389	3.2924e-08	AGAP010064-RA	AGAP010064	3R	48533897	48534741	dna-directed rna polymerases and iii subunit rpabc1-like	-0.426752	-0.597088	-0.796648	-0.966984	3.8622e-05	2.0716e-06	9.34325e-08	8.27369e-09	0
CUST_12872_PI	1.40978	80.2203	3.29676e-08	AGAP009650-RA	AGAP009650	3R	37619649	37620625	yeats domain containing protein 4	-1.12399	-0.842732	-1.24206	-0.960798	6.42667e-08	2.20583e-06	3.30353e-08	4.38346e-07	0
CUST_2176_PI4	1.07876	80.2237	3.29596e-08	AGAP006668-RA	AGAP006668	2L	36514896	36515978	heterogeneous nuclear ribonucleoprotein	0.724698	0.789452	0.601027	0.665781	7.57044e-08	7.54858e-08	1.43801e-06	2.82614e-07	0
CUST_9474_PI4	0.765166	80.1202	3.3203e-08	AGAP010842-RA	AGAP010842	3L	11872437	11873586	probable methyltransferase c20orf7 mitochondrial-like isoform 1	-0.63699	-0.423584	-0.654272	-0.440866	2.62689e-08	5.06543e-06	4.83229e-08	2.08325e-06	0
CUST_6100_PI4	1.26331	80.0595	3.33464e-08	AGAP003795-RA	AGAP003795	2R	43385943	43387042	isoform a	0.794589	0.85827	1.27203	1.33571	4.47982e-06	2.6012e-06	3.70818e-08	1.86927e-08	0
CUST_122_PI42	0.442327	80.0763	3.33068e-08	AGAP004777-RA	AGAP004777	2L	3405024	3407138	fast kinase domain-containing protein 3-like	-0.302433	-0.320455	-0.341113	-0.359135	2.90056e-07	4.20619e-07	2.13706e-07	6.62344e-08	0
CUST_13093_PI	1.59026	80.0199	3.34406e-08	AGAP009866-RA	AGAP009866	3R	44587157	44588197	dolichol-phosphate mannosyltransferase	-1.08972	-1.14419	-0.910101	-0.964569	7.21112e-08	5.0947e-08	6.21286e-07	3.02969e-07	0
CUST_4325_PI4	1.16097	80.0221	3.34354e-08	AGAP002533-RA	AGAP002533	2R	22447068	22448742	ring finger protein	-0.743101	-0.886512	-0.841845	-0.985255	7.17794e-07	1.24677e-07	2.19581e-07	3.56736e-08	0
CUST_301_PI42	0.753114	80.0575	3.33512e-08	AGAP004943-RA	AGAP004943	2L	6525703	6539076	isoform a	0.53801	0.526523	0.560345	0.548858	1.29801e-07	2.97382e-07	1.50833e-07	1.35658e-07	0
CUST_13487_PI	0.725503	80.0485	3.33725e-08	AGAP010262-RA	AGAP010262	3R	51783549	51784436	thyroid adenoma-associated protein	-0.387749	-0.608526	-0.463265	-0.684042	5.36435e-06	7.77413e-08	1.4793e-06	1.52143e-08	0
CUST_13_PI422	1.59535	79.9072	3.37101e-08	AGAP004686-RA	AGAP004686	2L	742004	747057	AGAP004686-PA [Anopheles gambiae str. PEST]	-0.895048	-1.3123	-1.04299	-1.46025	3.17454e-06	7.32442e-08	8.87449e-07	1.85314e-08	0
CUST_4600_PI4	0.536117	79.8873	3.37578e-08	AGAP002691-RA	AGAP002691	2R	25648370	25650479	vitamin d	0.304917	0.409282	0.469036	0.573401	7.94737e-06	7.92404e-07	1.8213e-07	1.23471e-08	0
CUST_7717_PI4	1.63206	79.8474	3.3854e-08	AGAP000577-RA	AGAP000577	X	10149405	10156525	adenosine monophosphate deaminase	0.942139	1.31973	1.12734	1.50493	2.37015e-06	1.33359e-07	7.3433e-07	2.01335e-08	0
CUST_999_PI42	0.784496	79.7839	3.40078e-08	AGAP005555-RA	AGAP005555	2L	17000992	17003289	transcriptional repressor ctcf	-0.503168	-0.600726	-0.540373	-0.637931	5.17046e-07	1.08679e-07	3.45309e-07	4.59139e-08	0
CUST_6304_PI4	2.95933	79.7596	3.40667e-08	AGAP003938-RA	AGAP003938	2R	46554946	46556602	AGAP003938-PA [Anopheles gambiae str. PEST]	0.608503	2.89288	0.744845	3.02922	0.0179461	1.99089e-08	0.00583991	1.16795e-08	0
CUST_595_PI42	1.67628	79.761	3.40632e-08	AGAP005197-RA	AGAP005197	2L	12185669	12186929	bendless	1.24714	1.12002	1.23619	1.10907	7.09464e-08	2.82071e-07	9.57507e-08	2.84663e-07	1
CUST_9050_PI4	1.25929	79.7291	3.4141e-08	AGAP010382-RA	AGAP010382	3L	2396139	2402310	arsenite-resistance protein	-0.775917	-0.991769	-0.788524	-1.00438	6.58487e-07	5.43938e-08	6.64653e-07	4.30777e-08	0
CUST_8423_PI4	0.523298	79.7353	3.41258e-08	AGAP001070-RA	AGAP001070	X	22496341	22563331	-like protein subfamily c member 16	-0.11289	-0.506968	-0.0490163	-0.443095	0.00612691	1.02778e-08	0.207746	2.78658e-08	0
CUST_11860_PI	0.603711	79.6881	3.42411e-08	AGAP008616-RA	AGAP008616	3R	13713768	13714365	zinc finger protein	-0.328002	-0.504328	-0.378356	-0.554681	3.66193e-06	9.15081e-08	2.01123e-06	1.8357e-08	0
CUST_9096_PI4	2.26402	79.6491	3.43366e-08	AGAP010429-RA	AGAP010429	3L	3189363	3192278	succinate dehydrogenase	1.39319	1.78384	1.34084	1.73149	4.96815e-07	4.85744e-08	1.08316e-06	5.51848e-08	1
DETOX_534_PI4	1.64043	79.6513	3.43312e-08	AGAP007249-RA	AGAP007249	2L	44638197	44642288	Flightin - Flightin, matches also transcript ens|AGAP007249-RB; target probed by LSTM-AGAM-DETOX V3 probe agam-detox-2C1; alternative detox probe for AG_DETOX_P178	1.18011	1.07833	1.54829	1.44652	4.31475e-07	2.41611e-06	4.87912e-08	6.5455e-08	1
CUST_11858_PI	1.16309	79.6723	3.42797e-08	AGAP008614-RA	AGAP008614	3R	13682963	13687063	quick-to- isoform b	0.803674	0.775104	1.12941	1.10084	8.47323e-07	3.30413e-06	5.80483e-08	4.17595e-08	0
CUST_6634_PI4	1.01743	79.653	3.43271e-08	AGAP004164-RD	AGAP004164	2R	50997215	51001446	glutathione transferase	-0.195848	0.122039	0.795069	1.11296	0.0250669	0.158572	4.47774e-07	7.43673e-09	0
CUST_112_PI42	0.711651	79.6452	3.43463e-08	AGAP004768-RA	AGAP004768	2L	3288076	3322501	wd-repeat protein	-0.209169	-0.113727	-0.879812	-0.78437	0.00428736	0.102187	1.10039e-08	2.43608e-08	0
CUST_3231_PI4	1.68712	79.5977	3.44631e-08	AGAP007669-RA	AGAP007669	2L	48889064	48890087	mitogen-activated protein kinase kinase kinase 7	-0.964673	-1.38387	-0.938486	-1.35768	1.24245e-06	3.4923e-08	2.33446e-06	3.56992e-08	0
CUST_6160_PI4	1.23933	79.5505	3.45795e-08	AGAP003841-RA	AGAP003841	2R	44262536	44263585	gsg10 salivary mucin	-0.959345	-0.736524	-0.688899	-0.466078	9.11555e-09	2.22947e-07	4.59723e-07	2.24082e-05	0
CUST_5686_PI4	1.05969	79.4985	3.47086e-08	AGAP003508-RA	AGAP003508	2R	38776334	38785904	atp-dependent rna and dna helicase	0.700724	0.792423	0.637514	0.729213	1.52975e-07	8.3428e-08	8.83596e-07	1.36872e-07	0
CUST_10988_PI	0.668493	79.4894	3.47312e-08	AGAP010826-RA	AGAP010826	3L	11509509	11510123	caspase-3 precursor	-0.324874	-0.507375	-0.614548	-0.797048	5.90363e-05	2.14905e-06	2.80043e-07	7.4591e-09	0
CUST_408_PI42	1.77627	79.458	3.48093e-08	AGAP005038-RA	AGAP005038	2L	8689349	8695897	pentaxin-like protein	-0.501225	-0.487944	1.13151	1.14479	0.00061069	0.000799176	2.57584e-07	2.18664e-07	0
CUST_309_PI42	1.47598	79.4486	3.48328e-08	AGAP004950-RA	AGAP004950	2L	6923629	6993818	bruno-3 transcript variant 4	1.02928	1.01765	1.31823	1.3066	5.70616e-07	9.18307e-07	5.49468e-08	4.99713e-08	1
CUST_7993_PI4	0.975519	79.473	3.47719e-08	AGAP000782-RA	AGAP000782	X	14242083	14243062	anopheles gambiae pest agap012450-pa	-0.632638	-0.739864	-0.569333	-0.67656	1.76894e-07	7.89237e-08	1.34063e-06	1.24174e-07	0
CUST_84_PI422	1.25566	79.4114	3.49259e-08	AGAP004746-RA	AGAP004746	2L	3030691	3033267	tho complex subunit 5 homolog	-0.831388	-0.934044	-0.94561	-1.04827	5.16319e-07	1.93954e-07	1.69539e-07	4.68985e-08	0
CUST_2678_PI4	3.56802	79.397	3.49618e-08	AGAP007146-RB	AGAP007146	2L	43576738	43578017	growth and transformation-dependent protein	2.99971	1.78898	2.27026	1.05953	5.72198e-09	2.28745e-06	1.79946e-07	0.000285136	0
CUST_3993_PI4	0.782074	79.3887	3.49827e-08	AGAP002281-RA	AGAP002281	2R	18539949	18546121	AGAP002281-PA [Anopheles gambiae str. PEST]	0.592941	0.507759	0.64029	0.555108	9.05634e-08	9.3575e-07	7.55286e-08	2.48801e-07	0
CUST_11939_PI	1.59241	79.3445	3.50939e-08	AGAP008698-RA	AGAP008698	3R	15402875	15413725	chromodomain helicase dna binding protein	1.23275	1.00361	1.13848	0.909337	3.13722e-08	4.63311e-07	1.17448e-07	1.06041e-06	0
CUST_5592_PI4	0.794409	79.2478	3.53381e-08	AGAP003428-RB	AGAP003428	2R	37646811	37672910	speckle-type poz protein	0.568995	0.427933	0.921419	0.780357	1.4808e-06	4.37724e-05	1.38196e-08	6.3102e-08	0
CUST_6473_PI4	1.43635	79.2193	3.54105e-08	AGAP004096-RA	AGAP004096	2R	49731928	49751313	isoform c	-0.948654	-1.07325	-0.842457	-0.967056	1.49662e-07	6.14705e-08	8.56376e-07	1.50433e-07	0
CUST_3992_PI4	0.952181	79.1556	3.5573e-08	AGAP002279-RA	AGAP002279	2R	18533396	18535271	fatty acyl- reductase 1	-0.598206	-0.691797	-0.333221	-0.426812	3.95694e-08	2.63853e-08	5.32102e-05	2.44144e-06	0
CUST_7290_PI4	1.02573	79.1121	3.56846e-08	AGAP004630-RB	AGAP004630	2R	58649085	58666595	cg17270 cg17270-pa	-0.592314	-0.817022	-0.408566	-0.633274	2.87572e-07	1.56652e-08	2.41162e-05	1.84599e-07	0
CUST_2712_PI4	0.760048	79.1206	3.56627e-08	AGAP007173-RA	AGAP007173	2L	43821855	43822849	bg4_drops ame: full=death domain-containing adapter protein bg4	-0.22297	-0.723644	-0.288517	-0.789191	0.00141078	4.18804e-08	0.000400607	8.3003e-09	0
CUST_2595_PI4	0.49893	79.1134	3.56812e-08	AGAP007068-RA	AGAP007068	2L	42163507	42164602	cg4973-pa	-0.286439	-0.346541	-0.502756	-0.562858	1.35196e-05	3.65652e-06	6.7986e-08	1.30875e-08	0
CUST_4351_PI4	0.710588	79.0325	3.58895e-08	AGAP002546-RA	AGAP002546	2R	22664525	22665716	coiled-coil domain-containing protein 134	-0.612377	-0.354944	-0.675188	-0.417755	3.08192e-08	3.12347e-05	3.72271e-08	3.09622e-06	0
CUST_1384_PI4	2.13864	78.9696	3.60525e-08	AGAP005914-RA	AGAP005914	2L	23642514	23644418	thymus-specific serine protease	-1.34047	-1.54945	-0.72717	-0.936156	5.05682e-08	1.1813e-08	3.48182e-05	2.63602e-06	0
DETOX_425_PI4	1.98312	78.9622	3.60718e-08	AY745224	AGAP013511	2R	36318188	36325675	CYP6AG2 - Cytochrome P450 monooxygenase; target probed by LSTM-AGAM-DETOX V3 probe agam-detox-1E15	1.18557	1.55952	0.877174	1.25112	2.71621e-07	1.56494e-08	7.59393e-06	1.65894e-07	0
CUST_12280_PI	0.932887	78.9422	3.61239e-08	AGAP009046-RA	AGAP009046	3R	24679530	24681041	wd repeat domain 50	-0.676956	-0.620775	-0.840193	-0.784012	3.24077e-07	1.41209e-06	5.30923e-08	8.36105e-08	0
CUST_9682_PI4	1.65163	78.8232	3.64353e-08	AGAP011067-RA	AGAP011067	3L	16218078	16218752	six sine homebox transcription factors	-1.07658	-1.24387	-0.929476	-1.09676	1.57567e-07	5.19454e-08	1.22821e-06	1.60327e-07	0
CUST_2262_PI4	0.650342	78.8276	3.64236e-08	AGAP006748-RA	AGAP006748	2L	37747064	37748373	zinc finger protein	-0.432989	-0.485233	-0.43687	-0.489114	2.28045e-07	2.05359e-07	6.38259e-07	9.56853e-08	0
CUST_5163_PI4	1.50502	78.7863	3.65323e-08	AGAP003093-RA	AGAP003093	2R	32415453	32416824	replication factor c	-1.0882	-1.02866	-0.937383	-0.877847	4.76673e-08	1.19781e-07	3.30248e-07	5.76684e-07	0
CUST_11254_PI	4.70499	78.7536	3.66187e-08	AGAP007959-RA	AGAP007959	3R	3317913	3318990	AGAP007959-PA [Anopheles gambiae str. PEST]	-3.29575	-3.35376	-3.46074	-3.51875	2.05084e-07	1.82544e-07	1.2939e-07	1.04134e-07	1
CUST_13421_PI	2.85392	78.7721	3.65699e-08	AGAP010197-RA	AGAP010197	3R	50453367	50474730	isoform d	-1.85631	-2.16497	-1.74739	-2.05606	2.65096e-07	5.58077e-08	5.80024e-07	9.27796e-08	1
CUST_6020_PI4	0.757407	78.7445	3.66428e-08	AGAP001410-RA	AGAP001410	2R	4334732	4351316	sidestep protein	0.504005	0.522053	0.721041	0.739089	1.43207e-06	2.39558e-06	7.44063e-08	3.24912e-08	0
CUST_11366_PI	0.596855	78.7686	3.6579e-08	AGAP008076-RA	AGAP008076	3R	5106746	5108341	AGAP008076-PA [Anopheles gambiae str. PEST]	0.37353	0.395288	0.619413	0.641171	5.37328e-06	5.20117e-06	4.23743e-08	2.06037e-08	0
CUST_8254_PI4	1.25909	78.62	3.69741e-08	AGAP000969-RC	AGAP000969	X	18590129	18616690	isoform a	0.684344	0.994768	1.04131	1.35173	1.43312e-05	3.83656e-07	2.3372e-07	1.12239e-08	0
CUST_9020_PI4	0.898028	78.607	3.70089e-08	AGAP010353-RA	AGAP010353	3L	1960079	1962374	dna cross-link repair 1a protein	-0.491561	-0.749598	-0.545636	-0.803674	3.35713e-06	6.94832e-08	2.1256e-06	2.19627e-08	0
CUST_9965_PI4	0.633058	78.5277	3.72222e-08	AGAP011367-RA	AGAP011367	3L	22025830	22026752	odorant-binding protein	-0.334712	-0.525777	-0.223856	-0.41492	8.07269e-07	1.3924e-08	9.78173e-05	1.1458e-07	0
CUST_1915_PI4	5.08932	78.3596	3.76785e-08	AGAP006434-RA	AGAP006434	2L	31793373	31795126	mucin-like peritrophin	3.70489	3.4694	3.33309	3.09759	5.658e-08	1.6422e-07	2.54302e-07	4.72178e-07	1
CUST_12357_PI	0.498086	78.3089	3.78176e-08	AGAP009126-RA	AGAP009126	3R	26409793	26423514	expanded	0.357126	0.330539	0.4634	0.436813	4.16645e-07	3.14484e-06	8.44271e-08	7.48591e-08	0
CUST_2418_PI4	1.966	78.225	3.80487e-08	AGAP006901-RB	AGAP006901	2L	39704624	39749608	lim domain-binding protein	1.03925	1.54224	1.67691	2.17991	2.334e-05	5.4292e-07	2.19625e-07	1.01748e-08	0
CUST_300_PI42	0.703105	78.1933	3.81367e-08	AGAP004942-RA	AGAP004942	2L	6377641	6425024	mushroom-body isoform a	0.405967	0.533791	0.617189	0.745014	7.24359e-06	9.61424e-07	2.01645e-07	1.49886e-08	0
CUST_3160_PI4	0.653639	78.1835	3.81639e-08	AGAP007607-RA	AGAP007607	2L	48175958	48177554	upf0431 protein c1orf66 homolog	-0.466186	-0.451971	-0.541257	-0.527042	2.64845e-07	7.71299e-07	1.09287e-07	9.58596e-08	0
CUST_2667_PI4	0.619531	78.0946	3.84116e-08	AGAP007137-RA	AGAP007137	2L	43520167	43549578	isoform a	0.345251	0.50261	0.23569	0.393049	4.25728e-07	1.8987e-08	5.20149e-05	1.57024e-07	0
CUST_6801_PI4	0.523777	78.0825	3.84456e-08	AGAP004259-RA	AGAP004259	2R	53433542	53435107	zinc finger protein 3	-0.364021	-0.376589	-0.367502	-0.38007	1.53418e-07	3.10897e-07	4.04811e-07	1.49794e-07	0
CUST_7214_PI4	1.89935	78.0201	3.86207e-08	AGAP004585-RA	AGAP004585	2R	57989423	57993690	translin associated factor x	-1.16978	-1.49352	-1.26215	-1.58589	9.71995e-07	8.47727e-08	5.3084e-07	3.91382e-08	1
CUST_6626_PI4	1.85135	78.0619	3.85031e-08	AGAP004159-RA	AGAP004159	2R	50947787	50952802	malic enzyme	1.16419	1.30836	1.76448	1.90864	3.93597e-06	1.52667e-06	6.0013e-08	2.16018e-08	0
DETOX_35_PI42	1.78838	78.0434	3.8555e-08	AGAP000466-RA	AGAP000466	X	8049063	8054326	ACE2 - acetylcholinesterase; target probed by LSTM-AGAM-DETOX V3 probe agam-detox-1O1	1.29663	1.16859	0.907465	0.779422	1.80377e-08	9.71397e-08	1.48416e-06	5.46805e-06	0
CUST_9513_PI4	1.4631	78.041	3.8562e-08	AGAP010881-RA	AGAP010881	3L	12400072	12406139	monocarboxylate transporter	0.994254	0.862579	1.63307	1.5014	3.02487e-06	1.58524e-05	1.78177e-08	4.0239e-08	0
CUST_5739_PI4	1.3699	78.0605	3.8507e-08	AGAP003539-RB	AGAP003539	2R	39335564	39336894	isoform b	-1.06711	-0.848767	-1.19932	-0.980976	1.05334e-07	1.66841e-06	3.92246e-08	3.0653e-07	0
CUST_9825_PI4	1.21075	78.0121	3.86433e-08	AGAP011212-RA	AGAP011212	3L	19423035	19423640	AGAP011212-PA [Anopheles gambiae str. PEST]	-1.04455	-0.609077	-1.10661	-0.671135	3.06188e-08	1.40732e-05	2.46989e-08	4.33589e-06	0
CUST_1695_PI4	1.08089	78.0386	3.85685e-08	AGAP006187-RA	AGAP006187	2L	27931493	27932433	g12	-0.818909	-0.7031	-0.760914	-0.645105	4.30872e-08	4.22392e-07	1.79142e-07	7.65181e-07	0
CUST_3228_PI4	0.857572	78.0487	3.85402e-08	AGAP007666-RA	AGAP007666	2L	48866908	48871239	calcyphosin-like protein	0.290529	0.258966	1.0547	1.02314	0.0027236	0.00667786	1.49164e-08	1.8348e-08	0
CUST_2341_PI4	3.46541	77.8487	3.91067e-08	AGAP006829-RA	AGAP006829	2L	39074233	39077008	pupal cuticle protein	-0.819106	-0.995302	2.39764	2.22145	0.00280578	0.000706854	1.43134e-07	3.17389e-07	0
CUST_8702_PI4	2.95663	77.8317	3.91551e-08	AGAP000334-RB	AGAP000334	X	5859197	5864325	AGAP000334-PA [Anopheles gambiae str. PEST]	2.17497	1.40295	3.60427	2.83225	1.72227e-06	0.000147645	8.5207e-09	1.12754e-07	0
CUST_4864_PI4	2.05154	77.8018	3.92409e-08	AGAP002890-RB	AGAP002890	2R	28940946	28943675	lipid storage droplets surface-binding protein 1	-0.692268	-0.288318	-2.60184	-2.19789	0.00264809	0.145407	8.18073e-09	5.19228e-08	0
CUST_3973_PI4	0.800602	77.8301	3.91597e-08	AGAP002265-RA	AGAP002265	2R	18375536	18378087	splicing factor srp54	-0.670349	-0.437674	-0.664279	-0.431603	2.68287e-08	3.34971e-06	3.73993e-08	3.48023e-06	0
CUST_2591_PI4	3.06918	77.7803	3.93026e-08	AGAP007064-RB	AGAP007064	2L	42129453	42133676	isoform e	-2.06874	-2.17445	-1.42692	-1.53264	4.33993e-08	3.65044e-08	3.41435e-06	1.34667e-06	0
CUST_13193_PI	1.34727	77.7405	3.94171e-08	AGAP009968-RA	AGAP009968	3R	46899929	46900642	ribosome production factor 1	-0.874093	-0.976617	-1.18604	-1.28856	1.74627e-06	7.24153e-07	8.77132e-08	2.9777e-08	0
CUST_2551_PI4	1.08714	77.7479	3.93959e-08	AGAP007024-RA	AGAP007024	2L	41025877	41026529	nuclear transport factor 2	-0.755555	-0.771023	-0.884148	-0.899616	4.28342e-07	3.90405e-07	8.74791e-08	6.79133e-08	0
CUST_6300_PI4	2.02905	77.7288	3.94508e-08	AGAP003939-RB	AGAP003939	2R	46558397	46565027	pdz and lim domain protein 1	0.967589	1.76378	1.23198	2.02817	2.64774e-05	6.96292e-08	3.2626e-06	1.21503e-08	0
CUST_35_PI422	1.77381	77.6979	3.954e-08	AGAP004702-RA	AGAP004702	2L	2163142	2164726	AGAP004702-PA [Anopheles gambiae str. PEST]	1.44086	1.02632	1.57108	1.15654	6.24153e-08	3.09481e-06	3.11816e-08	7.78909e-07	1
CUST_6632_PI4	0.773702	77.7042	3.9522e-08	AGAP004150-RA	AGAP004150	2R	50754785	50755376	hypothetical conserved protein	-0.497303	-0.58268	-0.60588	-0.691257	1.09296e-06	2.86085e-07	1.87012e-07	3.59222e-08	0
CUST_4096_PI4	1.11391	77.6619	3.96444e-08	AGAP001268-RA	AGAP001268	2R	2132454	2133880	transcription factor	-0.757831	-0.81118	-0.849843	-0.903192	3.98068e-07	2.77054e-07	1.66771e-07	6.97617e-08	0
CUST_529_PI42	0.752353	77.6668	3.96302e-08	AGAP005136-RA	AGAP005136	2L	10370242	10370878	u6 snrna-associated sm-like protein lsm2	-0.451512	-0.601343	-0.427905	-0.577735	6.94678e-07	4.88464e-08	1.93505e-06	5.88826e-08	0
CUST_5719_PI4	0.491022	77.6656	3.96338e-08	AGAP003526-RA	AGAP003526	2R	39141471	39144993	early endosome antigen 1	-0.310043	-0.378743	-0.349159	-0.417858	7.43275e-07	2.53383e-07	6.09146e-07	4.57551e-08	0
CUST_5620_PI4	2.01734	77.6007	3.98225e-08	AGAP003462-RA	AGAP003462	2R	37962920	37965218	cg6554	-1.79856	-0.778416	-2.27702	-1.25688	9.17041e-08	0.000404217	7.4892e-09	4.48014e-06	0
CUST_7674_PI4	1.33987	77.6074	3.98029e-08	AGAP003438-RA	AGAP003438	2R	37717855	37721569	modifier of mdg4	-1.08722	-0.783063	-1.0832	-0.779041	3.49124e-08	1.99835e-06	6.02718e-08	1.63286e-06	0
CUST_8103_PI4	0.722637	77.6219	3.97609e-08	AGAP000868-RA	AGAP000868	X	16164226	16179371	isoform c	0.501878	0.517576	0.452513	0.46821	9.35722e-08	1.59917e-07	6.83914e-07	2.86598e-07	0
CUST_10639_PI	2.60273	77.5474	3.99784e-08	AGAP012081-RA	AGAP012081	3L	37467033	37468073	atp synthase beta subunit	1.49357	1.98724	2.26451	2.75817	9.25332e-06	6.20618e-07	1.50786e-07	1.4607e-08	0
CUST_12731_PI	1.81135	77.5532	3.99614e-08	AGAP009511-RA	AGAP009511	3R	34991168	35004104	n/a	1.24015	1.30121	1.46346	1.52453	4.90202e-07	4.38491e-07	1.22016e-07	6.22433e-08	1
CUST_7425_PI4	0.605584	77.5395	4.00015e-08	AGAP001611-RA	AGAP001611	2R	6810856	6812376	diphosphomevalonate decarboxylase	-0.412672	-0.443182	-0.41758	-0.448091	2.21714e-07	1.73306e-07	3.31139e-07	1.14747e-07	0
CUST_6972_PI4	1.56216	77.4909	4.01444e-08	AGAP004395-RA	AGAP004395	2R	55593894	55596974	nucleoplasmin-like protein	-1.06855	-1.13869	-1.1128	-1.18294	2.68956e-07	1.6136e-07	2.07468e-07	9.69964e-08	1
CUST_5341_PI4	1.21654	77.4875	4.01545e-08	AGAP003229-RA	AGAP003229	2R	34052690	34054297	nuclear protein hcc-1	-0.598124	-1.04997	-0.738791	-1.19064	1.76714e-05	7.00819e-08	3.04359e-06	1.38675e-08	0
CUST_13412_PI	0.885686	77.4176	4.03609e-08	AGAP010187-RA	AGAP010187	3R	50335455	50337262	glt8d3 protein	-0.560551	-0.677702	-0.665155	-0.782306	1.18717e-06	1.93981e-07	2.37814e-07	3.53167e-08	0
CUST_13779_PI	0.580504	77.3953	4.04271e-08	AGAP012655-RA	AGAP012655	UNKN	22658646	22661074	spermatogenesis associated factor	-0.453395	-0.360731	-0.489333	-0.396669	7.1112e-08	2.76536e-06	1.05846e-07	4.96063e-07	0
CUST_6370_PI4	1.18906	77.3267	4.06312e-08	AGAP001425-RA	AGAP001425	2R	4753564	4754986	sulfotransferase 1c4	-1.00787	-0.625373	-0.92439	-0.541889	1.57846e-08	3.94784e-06	6.00414e-08	1.39865e-05	0
CUST_6055_PI4	3.58107	77.2956	4.07244e-08	AGAP003775-RA	AGAP003775	2R	43152189	43153398	AGAP003775-PA [Anopheles gambiae str. PEST]	1.36644	3.30914	1.28562	3.22832	0.000131588	1.56127e-08	0.000238446	1.98478e-08	0
CUST_8894_PI4	0.785044	77.3037	4.07e-08	AGAP000500-RD	AGAP000500	X	8780077	8799840	nadph-cytochrome p450 reductase	0.511311	0.557871	0.302419	0.348979	3.59298e-08	3.55267e-08	2.23652e-05	3.23976e-06	0
CUST_6176_PI4	0.751237	77.2816	4.07662e-08	AGAP003855-RA	AGAP003855	2R	44573881	44576078	juvenile hormone-inducible	-0.458498	-0.31015	0.0493833	0.197732	2.05411e-08	4.63637e-06	0.235866	0.000175022	0
CUST_9907_PI4	2.69535	77.2443	4.08784e-08	AGAP011310-RB	AGAP011310	3L	20838728	20840022	l antigen family member 3	2.61181	0.658415	2.51252	0.559126	1.28005e-08	0.00636737	2.84251e-08	0.0146866	0
CUST_8359_PI4	1.05171	77.1972	4.10202e-08	AGAP001040-RA	AGAP001040	X	20051826	20053170	AGAP001040-PA [Anopheles gambiae str. PEST]	-0.507678	-0.910869	-0.644332	-1.04752	2.47155e-05	7.04263e-08	2.8944e-06	1.2896e-08	0
CUST_572_PI42	0.99168	77.1265	4.12344e-08	AGAP005174-RA	AGAP005174	2L	11376450	11378030	nucleoporin seh1-like	-0.679378	-0.720316	-0.624436	-0.665374	1.39163e-07	9.6106e-08	4.56152e-07	1.99846e-07	0
CUST_11616_PI	0.988959	77.1428	4.11849e-08	AGAP008339-RA	AGAP008339	3R	9414470	9415287	signal recognition particle 14 kda protein	-0.651374	-0.74387	-0.631124	-0.72362	2.48682e-07	1.44412e-07	8.52703e-07	1.14445e-07	0
CUST_9870_PI4	1.16863	77.0953	4.13293e-08	AGAP011270-RA	AGAP011270	3L	20397984	20399009	anopheles gambiae pest agap012638-pa	-0.784033	-0.865387	-0.829707	-0.911061	3.37784e-07	2.06045e-07	3.25592e-07	8.49129e-08	0
CUST_7557_PI4	1.78183	77.0284	4.15338e-08	AGAP001718-RA	AGAP001718	2R	8919553	8920874	AGAP001718-PA [Anopheles gambiae str. PEST]	0.0811644	0.445278	-1.64222	-1.27811	0.534184	0.00461592	2.33996e-08	3.50982e-07	0
CUST_11978_PI	1.59079	77.0373	4.15064e-08	AGAP008737-RA	AGAP008737	3R	16377531	16387753	cytohesin 4 (guanine nucleotide-exchange protein)	1.05703	1.18879	1.06486	1.19662	2.60086e-07	2.36733e-07	7.74543e-07	1.08188e-07	1
CUST_2590_PI4	3.00728	77.0092	4.15927e-08	AGAP007064-RC	AGAP007064	2L	42129453	42133676	---NA---	-2.03332	-2.1299	-1.42267	-1.51925	4.69304e-08	3.98694e-08	3.08615e-06	1.31102e-06	1
CUST_7658_PI4	1.03937	76.9956	4.16344e-08	AGAP004541-RA	AGAP004541	2R	57467448	57476856	n/a	-0.658871	-0.801421	-0.721383	-0.863933	7.37329e-07	1.62806e-07	5.09611e-07	5.01797e-08	0
CUST_3083_PI4	1.179	76.9621	4.17375e-08	AGAP007535-RA	AGAP007535	2L	47273020	47276765	angiomotin	0.88105	0.781138	0.941252	0.84134	1.23299e-07	6.48484e-07	8.52984e-08	2.42078e-07	0
CUST_3017_PI4	1.58018	76.9472	4.17834e-08	AGAP007473-RA	AGAP007473	2L	46748309	46749901	46 kda fk506-binding nuclear protein	-1.19592	-1.011	-1.4072	-1.22228	1.89977e-07	1.76076e-06	4.91503e-08	1.83511e-07	1
CUST_11143_PI	1.09468	76.9277	4.18435e-08	AGAP007848-RA	AGAP007848	3R	2031813	2033203	AGAP007848-PA [Anopheles gambiae str. PEST]	0.761981	0.785441	0.733683	0.757143	1.33362e-07	2.29314e-07	4.79436e-07	2.06291e-07	0
CUST_4033_PI4	0.773972	76.9352	4.18206e-08	AGAP002301-RA	AGAP002301	2R	19036150	19036689	protein bud31-like protein	-0.631481	-0.422538	-0.778879	-0.569936	1.19076e-07	1.77274e-05	2.73757e-08	5.15167e-07	0
CUST_1730_PI4	1.16445	76.9047	4.19149e-08	AGAP006220-RA	AGAP006220	2L	28512602	28517680	aldehyde oxidase	-0.785939	-0.832465	-0.573233	-0.619759	5.50925e-08	5.08039e-08	2.82135e-06	9.33706e-07	0
CUST_2165_PI4	1.56634	76.8477	4.20918e-08	AGAP006660-RB	AGAP006660	2L	36426076	36430048	isocitrate dehydrogenase	-0.898503	-1.24484	-0.587879	-0.934218	3.13638e-07	1.57394e-08	4.16946e-05	2.6876e-07	0
CUST_3001_PI4	1.80785	76.7996	4.22419e-08	AGAP007458-RA	AGAP007458	2L	46698796	46700291	AGAP007458-PA [Anopheles gambiae str. PEST]	-1.18019	-1.36923	-1.20601	-1.39505	4.31029e-07	1.00712e-07	4.02309e-07	7.55123e-08	1
CUST_11010_PI	1.39314	76.8181	4.21839e-08	AGAP011785-RA	AGAP011785	3L	33261460	33262654	serine protease	1.00882	0.930758	1.2472	1.16915	4.2562e-07	1.09413e-06	4.5313e-08	8.91535e-08	0
CUST_4177_PI4	0.994606	76.8076	4.22167e-08	AGAP002399-RA	AGAP002399	2R	20946288	20949539	AGAP002399-PA [Anopheles gambiae str. PEST]	0.565919	0.432725	1.25998	1.12679	4.13763e-05	0.000527098	1.1431e-08	3.5362e-08	0
CUST_1296_PI4	0.861622	76.6613	4.26766e-08	AGAP005828-RC	AGAP005828	2L	22068864	22086035	isoform b	0.777278	0.326157	0.955751	0.50463	5.90198e-08	0.000598991	1.27443e-08	7.97962e-06	0
CUST_3185_PI4	1.0758	76.6272	4.27847e-08	AGAP007629-RA	AGAP007629	2L	48472475	48483780	laminin b2	0.740438	0.726333	1.026	1.01189	1.17882e-06	2.14289e-06	5.14473e-08	4.812e-08	0
CUST_4047_PI4	2.91631	76.5739	4.29541e-08	AGAP013459-RA	AGAP013459	2R	19915255	19916259	AGAP013459-PA [Anopheles gambiae str. PEST]	-2.28604	-1.69552	-1.65033	-1.05981	1.02532e-08	3.56297e-07	4.7671e-07	3.83511e-05	0
CUST_9376_PI4	2.26405	76.5535	4.30191e-08	AGAP010731-RA	AGAP010731	3L	9015519	9016866	clipa8 protein	-1.84485	-0.795128	-2.88899	-1.83927	7.10921e-07	0.00173664	5.44986e-09	7.7195e-07	0
CUST_3946_PI4	1.0036	76.5174	4.31346e-08	AGAP002252-RA	AGAP002252	2R	18201189	18208745	wd repeat-containing protein loc51057-like protein	-0.53513	-0.773815	-0.884491	-1.12318	2.27799e-05	1.15902e-06	2.77006e-07	1.2108e-08	0
CUST_2060_PI4	0.781355	76.539	4.30654e-08	AGAP006576-RA	AGAP006576	2L	34221213	34225227	malate dehydrogenase	-0.45089	-0.634219	-0.521458	-0.704787	2.78296e-06	1.09871e-07	9.13969e-07	2.6921e-08	0
CUST_6427_PI4	1.41058	76.4874	4.32309e-08	AGAP004055-RA	AGAP004055	2R	49085519	49089717	dihydrolipoamide succinyltransferase component of 2-oxoglutarate dehydrogenase	0.661226	1.23917	0.791509	1.36945	2.87397e-05	5.12423e-08	6.12394e-06	1.47132e-08	0
CUST_1475_PI4	1.31867	76.4871	4.32316e-08	AGAP005996-RA	AGAP005996	2L	24610050	24611529	---NA---	0.829665	1.02496	0.827785	1.02308	5.06317e-07	1.14673e-07	1.1507e-06	7.32351e-08	0
CUST_540_PI42	1.17064	76.4872	4.32313e-08	AGAP005147-RB	AGAP005147	2L	10565556	10575499	activating transcription factor 7-interacting protein 1	-0.813821	-0.841434	-0.805366	-0.83298	1.73971e-07	1.89554e-07	3.05322e-07	1.66189e-07	0
CUST_12373_PI	0.812583	76.4852	4.32377e-08	AGAP009142-RA	AGAP009142	3R	27397763	27398446	repressor splicing factor 1	0.380354	0.258486	1.05028	0.928417	0.000240679	0.00558068	1.10086e-08	3.50573e-08	0
CUST_10976_PI	1.95623	76.4775	4.32625e-08	AGAP012422-RA	AGAP012422	3L	41870678	41872969	serine threonine-protein kinase wnk	1.45708	1.30415	1.51119	1.35825	1.03492e-07	7.15358e-07	1.45227e-07	3.06901e-07	1
CUST_9348_PI4	2.02479	76.4296	4.34167e-08	AGAP010701-RA	AGAP010701	3L	8728127	8737665	amino acid transporter	1.01737	1.45413	0.0425654	0.479323	2.55935e-07	5.21133e-09	0.676269	0.000406541	0
CUST_11082_PI	1.59113	76.4398	4.33838e-08	AGAP007787-RA	AGAP007787	3R	840598	841555	AGAP007787-PA [Anopheles gambiae str. PEST]	-1.09132	-1.12034	-1.38381	-1.41283	8.49049e-07	6.82534e-07	6.83846e-08	5.27529e-08	1
CUST_3321_PI4	0.709445	76.3939	4.3532e-08	AGAP005228-RA	AGAP005228	2L	12539063	12539876	mediator of rna polymerase ii transcription subunit 9	-0.594605	-0.381243	-0.661023	-0.447662	5.7819e-08	9.71565e-06	2.7398e-08	1.51868e-06	0
CUST_8849_PI4	2.12285	76.2665	4.3947e-08	AGAP000466-RA	AGAP000466	X	8049063	8054326	acetylcholinesterase	1.55666	1.32986	0.995628	0.76883	1.29188e-08	1.12817e-07	2.50238e-06	2.72005e-05	0
CUST_715_PI42	1.77963	76.2963	4.38493e-08	AGAP005293-RA	AGAP005293	2L	13791811	13796657	tubulin beta chain	0.337028	1.74347	0.454586	1.86103	0.0307359	2.98361e-08	0.0067404	1.3548e-08	0
CUST_4606_PI4	1.45059	76.2921	4.3863e-08	AGAP002685-RA	AGAP002685	2R	25614644	25617611	gamma-aminobutyric acid receptor-associated protein	1.02891	1.02005	1.09997	1.09112	2.09626e-07	4.15403e-07	1.83188e-07	1.43886e-07	1
CUST_11263_PI	1.36978	76.3108	4.3802e-08	AGAP007968-RA	AGAP007968	3R	3391275	3393996	uncharacterized conserved protein	-1.00259	-0.917078	-1.17599	-1.09048	2.88623e-07	8.5718e-07	5.72125e-08	1.23647e-07	0
CUST_2241_PI4	1.34612	76.2721	4.39287e-08	AGAP006729-RA	AGAP006729	2L	37298660	37299911	uncharacterized conserved protein	0.928767	0.9538	1.12804	1.15307	5.40927e-07	8.10414e-07	1.31975e-07	6.95543e-08	0
CUST_8402_PI4	0.928239	76.2814	4.3898e-08	AGAP001053-RD	AGAP001053	X	21343435	21367564	troponin i	0.6163	0.591464	0.979581	0.954745	3.27889e-06	7.57368e-06	3.46168e-08	3.60174e-08	0
CUST_13313_PI	0.865064	76.2884	4.38752e-08	AGAP010087-RA	AGAP010087	3R	48688957	48695469	phosphatidylinositol-binding clathrin assembly protein	0.733411	0.458312	0.753238	0.478139	3.19201e-08	8.08984e-06	4.06075e-08	4.03593e-06	0
CUST_1020_PI4	0.792367	76.288	4.38766e-08	AGAP005570-RA	AGAP005570	2L	17326581	17327606	zinc finger	-0.473328	-0.632149	-0.538083	-0.696904	1.76243e-06	1.34851e-07	7.70857e-07	3.38106e-08	0
CUST_13938_PI	0.626207	76.2988	4.38413e-08	AGAP012832-RA	AGAP012832	UNKN	32681476	32682209	zinc c2h2 type family protein	-0.350884	-0.518236	-0.372023	-0.539375	2.52545e-06	7.28528e-08	2.5662e-06	3.22173e-08	0
CUST_5571_PI4	0.59809	76.2898	4.38706e-08	AGAP003417-RB	AGAP003417	2R	37469926	37473111	tbc1 domain family member 5	-0.316727	-0.500718	-0.235008	-0.418999	1.15576e-06	2.4795e-08	6.42402e-05	8.9874e-08	0
CUST_7242_PI4	1.16925	76.2372	4.40429e-08	AGAP004592-RC	AGAP004592	2R	58135368	58142209	isoform d	0.864058	0.78774	0.862162	0.785845	9.23208e-08	5.14107e-07	1.9343e-07	3.54765e-07	0
CUST_10006_PI	0.554516	76.204	4.41518e-08	AGAP011409-RA	AGAP011409	3L	23904663	23905631	anopheles gambiae pest agap012719-pa	-0.324514	-0.448326	-0.290123	-0.413935	6.96166e-07	5.92127e-08	6.1211e-06	7.6174e-08	0
CUST_6816_PI4	1.45127	76.1345	4.43815e-08	AGAP004273-RC	AGAP004273	2R	53538292	53566330	synapse-associated protein	1.21292	0.795831	1.17231	0.755214	2.62549e-08	3.29667e-06	5.1303e-08	4.92222e-06	0
CUST_1115_PI4	1.39676	76.136	4.43763e-08	AGAP005656-RA	AGAP005656	2L	18341076	18345362	cytochrome p450	-1.16105	-0.748355	-0.953995	-0.541299	1.11928e-08	2.16208e-06	1.61359e-07	4.26567e-05	0
CUST_6207_PI4	0.390392	76.1046	4.44805e-08	AGAP003880-RA	AGAP003880	2R	45240521	45241732	cg1504	0.272105	0.258724	0.379	0.365619	9.10658e-07	5.11013e-06	8.78543e-08	5.94746e-08	0
CUST_6032_PI4	1.60621	76.0738	4.4583e-08	AGAP003753-RA	AGAP003753	2R	42938809	42952684	pftaire-interacting factor 1a	1.54588	0.39693	1.7265	0.577554	2.89559e-08	0.00969758	1.45201e-08	0.000620877	0
[truncated: 12,999 more rows]

## Sheet: Table S2B
Table S2B. Subset of microarray results showing genes significantly overexpressed; sorted by average pairwise fold change (mean of multiple probes/transcript where present; column J: high to low). Potential resistance-related candidate genes are highlighted (column G, and in red in column H)
[truncated: 314 more rows]

[truncated: 3 more sheets: Table S3, Table S4A, Table S4B]
